# Supplementary material for: tRNA m1A modification regulate HSC maintenance and self-renewal via mTORC1 signaling
Source: Nat Commun. 2024 Jul 8;15:5706. doi: 10.1038/s41467-024-50110-9 (PMC11231335; doi:10.1038/s41467-024-50110-9)
Supplement: Supplementary file 4 — Source Data [file 41467_2024_50110_MOESM4_ESM.xlsx]

## Sheet: Figure1
Figure1 d	Frequency of LT, ST, MPP2, MPP3 and MPP4 in BM cells are shown
		Trmt6+/+					Trmt6-/-						p-value, unpaired parametric Two-tailed t-test
	LT	0.0113	0.0093	0.0122	0.0091	0.0105	0.0623	0.0465	0.0728	0.0522	0.035		Trmt6-/- vs. Trmt6+/+（LT）				0.000162
	ST	0.027	0.0412	0.0288	0.0324	0.0341	0.0525	0.0493	0.0542	0.0445	0.0441		Trmt6-/- vs. Trmt6+/+（ST）				0.000979
	MPP2	0.0146	0.0107	0.0174	0.0143	0.0205	0.0742	0.0831	0.0653	0.0673	0.0417		Trmt6-/- vs. Trmt6+/+（MPP2）				9.6e-05
	MPP3	0.1144	0.1177	0.0975	0.1008	0.1015	0.2253	0.2695	0.2234	0.266	0.1815		Trmt6-/- vs. Trmt6+/+（MPP3）				6.3e-05
	MPP4	0.0515	0.0596	0.0412	0.0608	0.0314	0.0954	0.1131	0.0856	0.0856	0.0746		Trmt6-/- vs. Trmt6+/+（MPP4）				0.001186
Figure1 e	Frequency of MEP, GMP and CMP in BM cells are shown
		Trmt6+/+					Trmt6-/-						p-value, unpaired parametric Two-tailed t-test
	MEP	0.536	0.5572	0.6868	0.6711	0.6223	0.7405	0.8695	0.7161	0.818	0.7631		Trmt6-/- vs. Trmt6+/+（MEP）				0.003504
	GMP	0.5135	0.5734	0.6856	0.5051	0.5859	0.6952	0.7181	0.787	0.871	0.8022		Trmt6-/- vs. Trmt6+/+（GMP）				0.002062
	CMP	0.3128	0.2846	0.2958	0.319	0.3311	0.4239	0.5119	0.3688	0.3583	0.4599		Trmt6-/- vs. Trmt6+/+（CMP）				0.004606
Figure1 f	Frequency of the cell cycle distribution in Trmt6-/- and Trmt6+/+ LT-HSCs are shown
		Trmt6+/+				Trmt6-/-							p-value, unpaired parametric Two-tailed t-test
	GO	80.2	83.6	77.3	79.5	62.8	55	65.5	49.5	60.2			Trmt6-/- vs. Trmt6+/+（G0）				0.000418
	G1	11.3	11.2	14.2	15.1	25.1	33.5	21.9	33.4	27.4			Trmt6-/- vs. Trmt6+/+（G1）				0.000832
	S-G2-M	6.81	4.56	7.52	6.43	10.6	10.7	10.7	15.4	11.5			Trmt6-/- vs. Trmt6+/+（S-G2-M）				0.002442
Figure1 i	Percentage of donor-derived PB cells at the indicated time points in the first competitive transplantation
	weeks after 1st transplantation	Trmt6+/+				Trmt6-/-							p-value, unpaired parametric Two-tailed t-test
	4	41.5	42.3	70	43.3	45.1	36.5	43.4	51.8	34.8			Trmt6-/- vs. Trmt6+/+（4）				0.35391
	8	45.6	49.6	59.5	53.8	16.9	20.7	20.2	26.4	22.6			Trmt6-/- vs. Trmt6+/+（8）				2.5e-05
	12	52.7	47.2	71.7	55.3	11.8	11.1	14.3	23.1	18.6			Trmt6-/- vs. Trmt6+/+（12）				0.000112
	16	55.9	56.6	78.3	60.8	4.14	7.16	6.01	8.99	8.48			Trmt6-/- vs. Trmt6+/+（16）				7e-06
	20	61.2	53.6	81.8	64.6	3.03	6.64	4.54	5.81	4.86			Trmt6-/- vs. Trmt6+/+（20）				9e-06
Figure1 j	Percentage of donor-derived LT-HSCs 20 weeks after first transplantation
		Trmt6+/+	Trmt6-/-		p-value, unpaired parametric Two-tailed t-test
		55.2	25.2		Trmt6-/- vs. Trmt6+/+				<0.0001
		89.4	7.25
		93	0
		86.8	0
			0
Figure1 k	Percentage of donor-derived PB cells at the indicated time points in the second competitive transplantation
	weeks after 2nd transplantation	Trmt6+/+					Trmt6-/-						p-value, unpaired parametric Two-tailed t-test
	4	56.4	56.7	47.9	52.3	55.9	7.08	8.69	6.25	14.1	7.47		Trmt6-/- vs. Trmt6+/+（4）				<0.000001
	8	59.8	43.5	53	51.9	61.3	5.04	3.62	16.2	15.6	6.49		Trmt6-/- vs. Trmt6+/+（8）				5e-06
	12	44.4	51.2	54.8	49.3	59.2	4.49	9.84	2.88	19.6			Trmt6-/- vs. Trmt6+/+（12）				2.5e-05
	16	48.1	59.3	58.7	53.2	59.6	3.71	14.4	2.66	18.5			Trmt6-/- vs. Trmt6+/+（16）				1.4e-05
Figure1 l	Percentage of donor-derived LT-HSCs 16 weeks after secondary transplantation
		Trmt6+/+	Trmt6-/-		p-value, unpaired parametric Two-tailed t-test
		71.4	2.5		Trmt6-/- vs. Trmt6+/+				<0.0001
		75.3	8.6
		77.8	0
		69.7	3
		80.3

## Sheet: Figure2
Figure 2c										Figure 2f
	Celltype	# cells Trmt6-/-	# cells Trmt6+/+								celltype	ID	setSize	enrichmentScore	NES	pvalue	p.adjust	qvalues	rank	leading_edge	core_enrichment
	LTHSC	284	874								LTHSC	Proliferation	179	0.429641	1.95742	1.58156e-07	/	1.66481e-07	1286	tags=45%, list=23%, signal=36%	Slc25a5/Hspe1/Ssr2/Sec61b/Srm/Fkbp2/Nme2/Hspd1/Nme1/Ghitm/Pnp/Fh1/Ran/Atp5o/Cdk4/Mrps28/Hist1h2bc/Ndufv1/Etfb/Cox7b/Sec61g/Mrpl2/Banf1/Mrps15/Sdhb/Phf5a/Psmb7/Gart/Atp5e/Mcm2/Ndufv2/Set/Stoml2/Psmd14/Adsl/Psma2/Mrpl12/Cops7a/Psma5/Rwdd1/Ndufab1/Galk1/Psmb5/Ndufb5/Ccnb2/Psmc1/Psmb3/Mcm3/Ndufs3/Ndufa9/Cyba/Snrpd1/Alg5/Clns1a/2410015M20Rik/Slc35b1/Rpa3/Mrpl28/Cct3/Dnajc2/Ndufb8/Fbl/Psmc2/Ndufc1/Ranb…
	STHSC	506	218								LTHSC	Quiescence	93	-0.484886	-1.70756	0.00115981	/	0.000610426	1111	tags=41%, list=20%, signal=33%	Stx5a/Btg3/Maged1/M6pr/Igtp/2410002F23Rik/Gbp2/Gstm1/Clk3/Dnajb6/Mef2a/Gabarapl1/H2-Aa/Tal1/Aplp2/Ormdl3/Mafg/H2-Q7/Igf1r/Cd1d1/Ctsf/Ddx6/Socs3/Ctla2b/Btg1/Srrm1/Gata2/Ogt/Tacstd2/H2-T23/Fbxo9/Mcl1/Mpl/Fosb/Dusp1/Ier2/Fos/Ctla2a
	MPP1	585	638
	MPP2	849	4056
	MPP3	734	1028							Figure 2g
	LMPP	1337	586
	CMP	3105	1064								celltype	ID	setSize	enrichmentScore	NES	pvalue	p.adjust	qvalues	rank	leading_edge	core_enrichment
	GMP	1010	167								LTHSC	HALLMARK_MYC_TARGETS_V1	181	0.545173	2.46391	1e-10	2.5e-09	1.84211e-09	1256	tags=51%, list=22%, signal=41%	Rps2/Npm1/Eprs/Rplp0/Hspe1/Prdx4/Rpl18/Srm/Rps3/Cyc1/Eef1b2/Hsp90ab1/Rps10/Impdh2/Slc25a3/Hspd1/Nme1/Rps6/Nolc1/Rpl22/Nap1l1/Ldha/Ran/Srpk1/Cdk4/Eif2s2/Rpl14/C1qbp/Phb2/Eif4a1/Iars/Cct4/Ywhae/Pa2g4/Cox5a/Ppia/Cct5/Eif2s1/Got2/Srsf3/Eif3d/Srsf7/Ppm1g/Cct2/Pwp1/Pcbp1/Trim28/Etf1/Nhp2/Mcm2/Xpot/Mrps18b/Psmd14/Rps5/Psma2/Psmc4/Gspt1/Ndufab1/Psmd8/Ifrd1/Cct7/Psmb3/Eif4g2/Snrpa/Hnrnpa1/Lsm2/Snrpd1/Smar…
	MEP	40	19								LTHSC	HALLMARK_TNFA_SIGNALING_VIA_NFKB	77	-0.701271	-2.43457	1e-10	2.5e-09	1.84211e-09	182	tags=40%, list=3%, signal=39%	Phlda2/Dnajb4/Socs3/Btg1/Ptpre/Pde4b/Myc/Sat1/Dusp2/Hes1/Ier3/Pnrc1/Mcl1/Klf2/Ccnl1/Btg2/Klf6/Klf10/Nr4a1/Ninj1/Fosb/Junb/Rhob/Zfp36/Ppp1r15a/Tsc22d1/Egr1/Dusp1/Ier2/Fos/Jun
											LTHSC	HALLMARK_UNFOLDED_PROTEIN_RESPONSE	79	0.620641	2.43504	1.05712e-09	1.76187e-08	1.29822e-08	587	tags=34%, list=10%, signal=31%	Xbp1/Mthfd2/Asns/Eif4ebp1/Npm1/Psat1/Hspa9/Atf4/Herpud1/Aldh18a1/Cks1b/Nolc1/Slc7a5/Eif4a1/Iars/Eef2/Cebpb/Hsp90b1/Eif2s1/Tars/Cebpg/Serp1/Banf1/Nhp2/Exosc5/Xpot/Ddit4
Figure 2d											LTHSC	HALLMARK_MTORC1_SIGNALING	140	0.501733	2.16441	4.59227e-09	5.74034e-08	4.22972e-08	705	tags=36%, list=12%, signal=32%	Xbp1/Trib3/Phgdh/Mthfd2/Asns/Nupr1/Eprs/Psat1/Hspa9/Coro1a/Hspe1/Arpc5l/Fkbp2/Psph/Hspd1/Pnp/Ppa1/Ldha/Psmg1/Eif2s2/Slc7a5/Shmt2/Serpinh1/Aldoa/Hsp90b1/Ppia/Abcf2/Tpi1/Itgb2/Serp1/Hspa4/Actr2/Sdf2l1/Etf1/Mcm2/Psmd14/Slc1a5/Ddit4/Ung/Bhlhe40/Psmc4/Immt/Tomm40/Ifrd1/Psmb5/Txnrd1/Sqstm1/Rpn1/Slc9a3r1/Actr3
											LTHSC	HALLMARK_OXIDATIVE_PHOSPHORYLATION	169	0.462726	2.05625	2.01783e-08	2.01783e-07	1.48682e-07	1326	tags=47%, list=24%, signal=37%	Slc25a5/Atp5b/Hspa9/Bax/Cyc1/Uqcrq/Slc25a3/Uqcrc1/Cs/Ldha/Fh1/Uqcrc2/Atp5a1/Atp5o/Cox6a1/Atp5d/Phb2/Mdh2/Cox5b/Ndufv1/Etfb/Cox5a/Cox7b/Ndufs2/Got2/Oat/Mrps15/Acat1/Sdhb/Ndufc2/Ndufs6/Timm13/Ndufa2/Sdhc/Atp5e/Dld/Uqcr10/Ndufv2/Mrpl34/Sdha/Oxa1l/Timm50/Immt/Ndufab1/Mpc1/Ndufb5/Cox6b1/Ndufs3/Ndufa9/Cox8a/Cox4i1/Sdhd/Ndufs4/Atp5j/Pdha1/Mrpl11/Idh3a/Vdac3/Ndufb8/Eci1/Mrps22/Gpi1/Ndufc1/Mgst3/Ndufb2/At…
	Comparison	Celltype	p	p.adj	p.signif	Method					LTHSC	HALLMARK_HYPOXIA	85	-0.507076	-1.79154	0.000778779	0.00648983	0.00478198	657	tags=24%, list=12%, signal=21%	Zfp292/Isg20/Selenbp1/Hk2/Cited2/Klhl24/Lxn/Btg1/Mt1/Gcnt2/Ndrg1/Ier3/Pnrc1/Klf6/Plac8/Zfp36/Ppp1r15a/Dusp1/Fos/Jun
	Trmt6-/- vs Trmt6+/+	LTHSC	5.74848e-09	5.7e-09	***	Wilcoxon					LTHSC	HALLMARK_UV_RESPONSE_DN	46	-0.579028	-1.83676	0.000933653	0.00666895	0.00491396	556	tags=30%, list=10%, signal=28%	Atrx/Atp2b4/Prkar2b/Spop/Cited2/Igf1r/Mt1/Runx1/Anxa4/Ythdc1/Myc/Insig1/Kit/Dusp1
	Trmt6-/- vs Trmt6+/+	STHSC	2.43805e-21	2.4e-21	***	Wilcoxon					LTHSC	HALLMARK_APOPTOSIS	73	-0.485048	-1.65725	0.00355903	0.0222439	0.0163903	706	tags=22%, list=13%, signal=19%	Rnasel/Il18/Isg20/Cflar/Xiap/Plcb2/Txnip/F2r/Sat1/Ier3/Mcl1/Btg2/Krt18/Rhob/Pdcd4/Jun
	Trmt6-/- vs Trmt6+/+	MPP1	1.08889e-28	1.1e-28	***	Wilcoxon					LTHSC	HALLMARK_ANDROGEN_RESPONSE	44	-0.527397	-1.65986	0.00923283	0.0406503	0.0299528	1363	tags=43%, list=24%, signal=33%	Slc38a2/Dnajb9/Hmgcr/Rab4a/Appbp2/Abhd2/Ptk2b/B2m/Ccnd3/Idi1/Dbi/Tmem50a/B4galt1/Ndrg1/Sat1/Insig1/Iqgap2/Cdk6/Tsc22d1
	Trmt6-/- vs Trmt6+/+	MPP2	0.0284688	0.028	*	Wilcoxon					LTHSC	HALLMARK_GLYCOLYSIS	84	0.384807	1.53181	0.00945721	0.0406503	0.0299528	719	tags=31%, list=13%, signal=27%	Pkm/Pgls/Ldha/Hax1/Mdh2/Aldoa/Pdk3/Ppia/Tpi1/Got2/Txn1/Mif/Fkbp4/Sdhc/Dld/Nasp/Ddit4/Psmc4/Rbck1/Galk2/Rpe/Galk1/Tgfbi/Ppp2cb/Copb2/Angptl4
	Trmt6-/- vs Trmt6+/+	MPP3	2.74277e-75	2.7e-75	***	Wilcoxon					LTHSC	HALLMARK_PI3K_AKT_MTOR_SIGNALING	66	0.397179	1.51977	0.00981025	0.0406503	0.0299528	705	tags=24%, list=12%, signal=21%	Trib3/Il2rg/Cfl1/Pfn1/Cdk4/Rac1/Hsp90b1/Mapk1/Actr2/Ywhab/Ppp1ca/Arpc3/Akt1s1/Sqstm1/Ecsit/Actr3
	Trmt6-/- vs Trmt6+/+	LMPP	7.15602e-53	7.2e-53	***	Wilcoxon					LTHSC	HALLMARK_HEDGEHOG_SIGNALING	8	-0.779205	-1.63996	0.00987033	0.0406503	0.0299528	575	tags=38%, list=10%, signal=34%	Dpysl2/Adgrg1/Cdk6
	Trmt6-/- vs Trmt6+/+	CMP	0.754187	0.75	ns	Wilcoxon					LTHSC	HALLMARK_P53_PATHWAY	96	-0.423788	-1.51586	0.0105691	0.0406503	0.0299528	366	tags=18%, list=6%, signal=17%	Txnip/Klk8/Btg1/Ldhb/Cyfip2/Ptpre/F2r/Ndrg1/Sat1/Ier3/Btg2/Ninj1/Ppp1r15a/Vamp8/Tsc22d1/Fos/Jun
	Trmt6-/- vs Trmt6+/+	GMP	2.18321e-19	2.2e-19	***	Wilcoxon					LTHSC	HALLMARK_UV_RESPONSE_UP	85	-0.438638	-1.54974	0.0131217	0.0468632	0.0345308	320	tags=14%, list=6%, signal=14%	Btg1/Atp6v1f/Sult1a1/Creg1/Btg2/Nr4a1/Dnajb1/Fosb/Junb/Car2/Rhob/Fos
	Trmt6-/- vs Trmt6+/+	MEP	0.916789	0.92	ns	Wilcoxon					LTHSC	HALLMARK_MYC_TARGETS_V2	50	0.428458	1.56424	0.0143318	0.0477726	0.0352009	1276	tags=50%, list=23%, signal=39%	Npm1/Hspe1/Srm/Hspd1/Nolc1/Cdk4/Pa2g4/Mrto4/Prmt3/Ppan/Mybbp1a/Exosc5/Noc4l/Ung/Bysl/Wdr74/Slc19a1/Farsa/Tcof1/Mphosph10/Gnl3/Ipo4/Nop56/Mcm5/Nop2
											STHSC	HALLMARK_MYC_TARGETS_V1	184	0.644592	2.79871	1e-10	1.66667e-09	1.01754e-09	959	tags=54%, list=17%, signal=47%	Rps2/Npm1/Ran/Eif2s2/Hspe1/Rplp0/Impdh2/Hspd1/Slc25a3/Nme1/Eprs/C1qbp/Rps10/Eef1b2/Rps6/Phb2/Pa2g4/Rpl18/Srsf7/Srm/Ldha/Psmd8/Prdx4/Cyc1/Rps3/Hsp90ab1/Rpl14/Nap1l1/Nop56/Hddc2/Rpl22/Nolc1/Gspt1/Mcm2/Eif4e/Cct4/Dut/Ppia/Cox5a/Psma7/Nhp2/Tcp1/Psmd14/Mcm5/Ifrd1/Cct5/Gnl3/Txnl4a/Srsf3/Psma6/Psmb3/Cct7/Mcm6/Snrpd1/Cdk4/Srsf1/Ndufab1/Srpk1/Aimp2/Syncrip/Snrpa1/Snrpg/Cct2/Ranbp1/Abce1/Got2/Clns1a/Ywhae/…
Figure 2e											STHSC	HALLMARK_OXIDATIVE_PHOSPHORYLATION	171	0.532726	2.30537	1e-10	1.66667e-09	1.01754e-09	1178	tags=49%, list=21%, signal=40%	Hspa9/Slc25a5/Atp5b/Bax/Slc25a3/Phb2/Uqcrq/Cox5b/Atp5o/Ldha/Cyc1/Cox6a1/Mdh2/Cox7b/Ndufa2/Uqcrc1/Ndufs6/Uqcr10/Idh3a/Cox5a/Oat/Atp5a1/Atp5d/Ndufs4/Uqcrc2/Dlat/Cox6b1/Timm13/Atp5g1/Ndufs2/Sdhd/Ndufa9/Ndufb5/Pdha1/Ndufv1/Fh1/Timm10/Cox7c/Acat1/Ndufab1/Atp5j2/Etfa/Atp5j/Gpx4/Grpel1/Got2/Aco2/Sdhb/Cox7a2/Atp5e/Oxa1l/Ndufc1/Mrps22/Atp5c1/Tomm22/Cox4i1/Ndufa1/Ndufb6/Mrpl11/Cox8a/Mrps15/Ndufv2/Mpc1/Timm…
											STHSC	HALLMARK_TNFA_SIGNALING_VIA_NFKB	76	-0.758201	-2.54457	1e-10	1.66667e-09	1.01754e-09	287	tags=43%, list=5%, signal=42%	Ier5/Tnfaip8/Ninj1/Tgif1/Sat1/Kdm6b/Mcl1/Pde4b/Socs3/Ccnl1/Plek/Hes1/Dusp2/Klf2/Btg1/Fosb/Ptpre/Ppp1r15a/Pnrc1/Klf10/Rhob/Nr4a1/Zfp36/Ier3/Btg2/Klf6/Tsc22d1/Junb/Ier2/Egr1/Dusp1/Fos/Jun
	Genotype	Phase	Celltype	# cells							STHSC	HALLMARK_MTORC1_SIGNALING	142	0.518309	2.17306	9.12989e-10	1.14124e-08	6.96754e-09	790	tags=37%, list=14%, signal=32%	Nupr1/Asns/Mthfd2/Phgdh/Trib3/Hspa9/Ppa1/Psat1/Eif2s2/Hspe1/Xbp1/Hspd1/Eprs/Shmt2/Coro1a/Arpc5l/Ldha/Tomm40/Psmb5/Slc7a5/Psph/Mcm2/Hsp90b1/Ppia/Psmd13/Rpn1/Slc1a5/Psmd14/Serp1/Ifrd1/Cacybp/Fkbp2/Atp5g1/Ung/Psmg1/Ufm1/Wars/Tpi1/Mcm4/Pnp/Ctsc/Psma4/Uchl5/Itgb2/Ddit4/Got1/Psmc2/Eef1e1/Prdx1/Slc9a3r1/Actr3/Psma3
	Trmt6+/+	G1	LTHSC	275							STHSC	HALLMARK_UNFOLDED_PROTEIN_RESPONSE	80	0.599824	2.32168	7.01132e-09	7.01132e-08	4.28059e-08	696	tags=35%, list=12%, signal=31%	Asns/Mthfd2/Eif4ebp1/Hspa9/Npm1/Psat1/Xbp1/Eef2/Nop56/Slc7a5/Nolc1/Herpud1/Eif4e/Aldh18a1/Hsp90b1/Atf4/Nhp2/Banf1/Serp1/Cebpg/Cks1b/Tars/Ddit4/Chac1/Ddx10/Nop14/Eif2s1/Pdia5
	Trmt6-/-	G1	LTHSC	797							STHSC	HALLMARK_E2F_TARGETS	122	0.478631	1.9899	1.38854e-06	1.15712e-05	7.06452e-06	726	tags=34%, list=13%, signal=31%	Mthfd2/Ran/Nasp/Nme1/Rbbp7/Hells/Pa2g4/Tipin/Prdx4/Mcm3/Nap1l1/Nop56/Nolc1/Anp32e/Gspt1/Ccnb2/Nudt21/Mcm2/Dut/Mcm5/Ssrp1/Ung/Slbp/Lig1/Pole4/Mcm6/Cdk4/Srsf1/Syncrip/Timeless/Cks1b/Ranbp1/Trp53/Mcm4/Phf5a/Lyar/Hnrnpd/Eif2s1/Cbx5/Smc1a/Rpa2/Rnaseh2a
	Trmt6+/+	G2M	LTHSC	0							STHSC	HALLMARK_HYPOXIA	86	-0.588698	-2.0069	5.11676e-06	3.65483e-05	2.23137e-05	525	tags=27%, list=9%, signal=25%	Ccng2/Cited2/Vldlr/Wsb1/Map3k1/Zfp292/Sap30/Hk2/Gcnt2/Selenbp1/Pim1/Ndrg1/Klhl24/Btg1/Ppp1r15a/Pnrc1/Zfp36/Ier3/Klf6/Plac8/Dusp1/Fos/Jun
	Trmt6-/-	G2M	LTHSC	31							STHSC	HALLMARK_MYC_TARGETS_V2	48	0.55564	1.96022	0.000119449	0.000746557	0.000455793	969	tags=54%, list=17%, signal=45%	Npm1/Hspe1/Hspd1/Pa2g4/Srm/Nop56/Nolc1/Mcm5/Gnl3/Ung/Nop2/Cdk4/Aimp2/Mcm4/Mrto4/Farsa/Ppan/Nop16/Tcof1/Nip7/Mybbp1a/Bysl/Mphosph10/Noc4l/Tbrg4/Ndufaf4
	Trmt6+/+	S	LTHSC	9							STHSC	HALLMARK_UV_RESPONSE_DN	47	-0.600197	-1.8744	0.000636565	0.00353647	0.00215911	1398	tags=57%, list=25%, signal=44%	Nr3c1/Aggf1/Mapk14/Cdk13/Atp2b4/Cdkn1b/Anxa2/Phf3/Atrx/Zmiz1/Spop/Nipbl/Cited2/Vldlr/Rbpms/Myc/Notch2/Celf2/Runx1/Igf1r/Pten/Anxa4/Insig1/Smad7/Ythdc1/Kit/Dusp1
	Trmt6-/-	S	LTHSC	46							STHSC	HALLMARK_INFLAMMATORY_RESPONSE	50	-0.574339	-1.79374	0.000954424	0.00477212	0.00291351	741	tags=28%, list=13%, signal=25%	Il18/Nfkbia/Emp3/P2rx4/Myc/Ffar2/Pde4b/Il15/Cd48/Ptpre/Sell/Btg2/Klf6/Rgs1
	Trmt6+/+	G1	STHSC	484							STHSC	HALLMARK_ESTROGEN_RESPONSE_EARLY	51	-0.541163	-1.70207	0.00343541	0.0156155	0.00953366	702	tags=29%, list=12%, signal=26%	Svil/Blvrb/Cd44/Med13l/Myc/Abhd2/Igf1r/Nrip1/Cbfa2t3/Hes1/Myb/Krt18/Elf1/Klf10/Fos
	Trmt6-/-	G1	STHSC	186							STHSC	HALLMARK_ANDROGEN_RESPONSE	44	-0.552028	-1.69906	0.0042238	0.0175992	0.0107448	772	tags=32%, list=14%, signal=28%	Zmiz1/Xrcc6/Map7/Slc38a2/Tmem50a/Abhd2/Tnfaip8/Sat1/H1f0/Insig1/Ndrg1/Iqgap2/Tsc22d1/Cdk6
	Trmt6+/+	G2M	STHSC	8							STHSC	HALLMARK_UV_RESPONSE_UP	85	-0.46456	-1.58252	0.00490171	0.0178918	0.0109234	266	tags=19%, list=5%, signal=18%	Tmbim6/Nfkbia/Prkcd/Mgat1/Btg3/Creg1/Atp6v1f/Car2/Btg1/Fosb/Dnajb1/Rhob/Nr4a1/Btg2/Junb/Fos
	Trmt6-/-	G2M	STHSC	11							STHSC	HALLMARK_APOPTOSIS	77	-0.496463	-1.6674	0.00500971	0.0178918	0.0109234	882	tags=31%, list=15%, signal=27%	Pak1/Crebbp/Cd69/Anxa1/Casp6/Tspo/Sqstm1/Il18/Cflar/Gpx1/Cd44/Dap/Btg3/Sat1/H1f0/Mcl1/Smad7/Satb1/Krt18/Pdcd4/Rhob/Ier3/Btg2/Jun
	Trmt6+/+	S	STHSC	14							STHSC	HALLMARK_P53_PATHWAY	92	-0.457619	-1.57414	0.0119979	0.0399929	0.0244167	287	tags=17%, list=5%, signal=17%	Ier5/Ninj1/Sat1/Pitpnc1/Mxd4/Gm2a/Ndrg1/Btg1/Ptpre/Ppp1r15a/Vamp8/Ier3/Btg2/Tsc22d1/Fos/Jun
	Trmt6-/-	S	STHSC	21							MPP1	HALLMARK_MTORC1_SIGNALING	149	0.589783	2.48657	1e-10	1.25e-09	7.63158e-10	603	tags=36%, list=10%, signal=33%	Nupr1/Asns/Xbp1/Trib3/Mthfd2/Phgdh/Hspa9/Eprs/Arpc5l/Psat1/Eif2s2/Shmt2/Hspe1/Psph/Hspd1/Slc7a5/Ppa1/Ldha/Fkbp2/Slc1a5/Coro1a/Psmb5/Mcm2/Ung/Ifrd1/Ppia/Psmd14/Tpi1/Rpn1/Serp1/Pnp/Psme3/Psmg1/Tomm40/Psma4/Atp5g1/Ddit3/Psma3/Abcf2/Hsp90b1/Got1/Pno1/Immt/Bcat1/Psmd13/Serpinh1/Aldoa/Eef1e1/Slc9a3r1/Hspa4/Etf1/Itgb2/Wars/Cacybp
	Trmt6+/+	G1	MPP1	550							MPP1	HALLMARK_MYC_TARGETS_V1	185	0.677541	2.92456	1e-10	1.25e-09	7.63158e-10	1114	tags=58%, list=19%, signal=49%	Npm1/Rps2/Ran/Rplp0/Eprs/Eif2s2/Srm/Rps6/Cyc1/Rpl18/Rps10/Hspe1/Eef1b2/Prdx4/Hspd1/Ldha/Nme1/C1qbp/Nolc1/Slc25a3/Rps3/Srpk1/Phb2/Hsp90ab1/Nap1l1/Rpl14/Pa2g4/Cct5/Impdh2/Mcm5/Gspt1/Iars/Cdk4/Eif2s1/Cct4/Mcm2/Rpl22/Usp1/Nhp2/Ifrd1/Ppia/Psmd14/Eif4a1/Rad23b/Mcm6/Ndufab1/Ranbp1/Srsf7/Pold2/Psma4/Gnl3/Eif3d/Nop56/Cox5a/Vdac1/Rsl1d1/Tcp1/Cct2/Psmb3/Ruvbl2/Mrps18b/Dut/Eif4e/Trim28/Rps5/Clns1a/Ywhae/Srsf…
	Trmt6-/-	G1	MPP1	547							MPP1	HALLMARK_TNFA_SIGNALING_VIA_NFKB	78	-0.749433	-2.47309	1e-10	1.25e-09	7.63158e-10	463	tags=42%, list=8%, signal=40%	Ier5/Nfkbia/Kdm6b/Socs3/Tgif1/Plek/Mcl1/Myc/Ninj1/Sat1/Dusp2/Pde4b/Klf10/Ptpre/Pnrc1/Ccnl1/Btg2/Ier3/Rhob/Klf2/Nr4a1/Ppp1r15a/Btg1/Fosb/Klf6/Tsc22d1/Zfp36/Junb/Egr1/Ier2/Dusp1/Fos/Jun
	Trmt6+/+	G2M	MPP1	4							MPP1	HALLMARK_UNFOLDED_PROTEIN_RESPONSE	83	0.665624	2.52359	1e-10	1.25e-09	7.63158e-10	425	tags=34%, list=7%, signal=32%	Asns/Xbp1/Mthfd2/Eif4ebp1/Npm1/Hspa9/Psat1/Atf4/Eef2/Slc7a5/Herpud1/Aldh18a1/Nolc1/Banf1/Iars/Eif2s1/Nhp2/Cebpg/Eif4a1/Cks1b/Tars/Serp1/Srprb/Nop56/Cebpb/Eif4e/Nop14/Hsp90b1
	Trmt6-/-	G2M	MPP1	4							MPP1	HALLMARK_OXIDATIVE_PHOSPHORYLATION	172	0.532392	2.28824	2.5534e-10	2.5534e-09	1.55892e-09	1154	tags=48%, list=19%, signal=40%	Hspa9/Bax/Slc25a5/Cyc1/Atp5b/Ldha/Uqcrq/Slc25a3/Phb2/Timm13/Cox6a1/Idh3a/Atp5d/Uqcr10/Sdhc/Ndufb6/Oat/Ndufab1/Ndufb5/Ndufs6/Ndufv2/Atp5a1/Mdh2/Atp5o/Cox5b/Etfb/Ndufc1/Uqcrc1/Cox5a/Vdac1/Cs/Mrps15/Atp5g1/Idh3g/Eci1/Tomm22/Cox7b/Ndufa8/Sdhd/Mrpl11/Atp5c1/Ndufv1/Immt/Cox4i1/Got2/Acat1/Mrps22/Afg3l2/Tomm70a/Atp5j2/Uqcrc2/Ndufa9/Sdhb/Mtx2/Slc25a4/Acadvl/Timm10/Vdac3/Ndufa2/Cox8a/Hsd17b10/Dlat/Timm9/At…
	Trmt6+/+	S	MPP1	31							MPP1	HALLMARK_MYC_TARGETS_V2	51	0.60126	2.10082	2.91817e-05	0.000243181	0.000148468	997	tags=55%, list=17%, signal=46%	Npm1/Srm/Hspe1/Hspd1/Nolc1/Pa2g4/Mcm5/Cdk4/Ung/Mrto4/Gnl3/Nop56/Nip7/Tcof1/Mybbp1a/Nop2/Noc4l/Prmt3/Mphosph10/Farsa/Slc19a1/Ndufaf4/Aimp2/Grwd1/Mcm4/Bysl/Exosc5/Rrp9
	Trmt6-/-	S	MPP1	87							MPP1	HALLMARK_HYPOXIA	87	-0.570918	-1.90221	4.33676e-05	0.000309769	0.000189122	780	tags=28%, list=13%, signal=24%	Lxn/Selenbp1/Hk2/Myh9/Tes/Zfp292/Bnip3l/Hk1/Casp6/Ccng2/Foxo3/Pim1/Gcnt2/Pnrc1/Ndrg1/Ier3/Ppp1r15a/Btg1/Klf6/Plac8/Zfp36/Dusp1/Fos/Jun
	Trmt6+/+	G1	MPP2	136							MPP1	HALLMARK_E2F_TARGETS	122	0.455219	1.85039	8.3504e-05	0.0005219	0.000318634	895	tags=35%, list=15%, signal=31%	Mthfd2/Ran/Prdx4/Nme1/Rbbp7/Nolc1/Nap1l1/Nasp/Pa2g4/Hells/Mcm5/Gspt1/Cdk4/Eif2s1/Trp53/Mcm2/Usp1/Ung/Lyar/Mcm6/Cks1b/Ranbp1/Pold2/Lmnb1/Tipin/Mcm3/Nop56/Ssrp1/Dut/Phf5a/Rpa2/Pole4/Hnrnpd/Nudt21/Ctps/Asf1a/Rpa1/Cbx5/Mcm4/Cenpm/Exosc8/Orc2/Shmt1
	Trmt6-/-	G1	MPP2	512							MPP1	HALLMARK_UV_RESPONSE_DN	51	-0.616368	-1.88166	0.000243652	0.00135362	0.000826422	1131	tags=43%, list=19%, signal=35%	Cited2/Anxa2/Mapk14/Atxn1/Pten/Atrx/Celf2/Prkar2b/Rbpms/Phf3/Spop/Igf1r/Atp2b4/Anxa4/Smad7/Ythdc1/Runx1/Myc/Notch2/Insig1/Kit/Dusp1
	Trmt6+/+	G2M	MPP2	422							MPP1	HALLMARK_APOPTOSIS	79	-0.512605	-1.69773	0.00297006	0.0148503	0.00906651	1009	tags=35%, list=17%, signal=30%	Pak1/Crebbp/Bid/Irf1/Cd69/Rnasel/Btg3/Il18/Txnip/Anxa1/Bnip3l/Plcb2/Gpx1/Casp6/Xiap/Hmgb2/Tspo/F2r/Smad7/Mcl1/Sat1/H1f0/Krt18/Btg2/Ier3/Rhob/Pdcd4/Jun
	Trmt6-/-	G2M	MPP2	1656							MPP1	HALLMARK_UV_RESPONSE_UP	87	-0.490618	-1.63467	0.00430102	0.0188418	0.0115034	183	tags=13%, list=3%, signal=12%	Creg1/Atp6v1f/Car2/Btg2/Rhob/Nr4a1/Dnajb1/Btg1/Fosb/Junb/Fos
	Trmt6+/+	S	MPP2	291							MPP1	HALLMARK_P53_PATHWAY	97	-0.465128	-1.5765	0.00452203	0.0188418	0.0115034	532	tags=23%, list=9%, signal=21%	Klk8/Xpc/Zfp36l1/Ier5/S100a10/Pitpnc1/Foxo3/F2r/Ninj1/Sat1/Mxd4/Gm2a/Ptpre/Ndrg1/Btg2/Ier3/Vamp8/Ppp1r15a/Btg1/Tsc22d1/Fos/Jun
	Trmt6-/-	S	MPP2	1888							MPP1	HALLMARK_ANDROGEN_RESPONSE	45	-0.552665	-1.6664	0.00573877	0.0220722	0.0134756	991	tags=36%, list=17%, signal=30%	Acsl3/Hmgcr/Slc38a2/Dnajb9/Tnfaip8/Map7/B2m/Abhd2/Tmem50a/Sat1/H1f0/Insig1/Ndrg1/Iqgap2/Tsc22d1/Cdk6
	Trmt6+/+	G1	MPP3	580							MPP1	HALLMARK_GLYCOLYSIS	90	0.403813	1.58146	0.00812178	0.0290064	0.0177092	1277	tags=41%, list=21%, signal=33%	Mif/Ldha/Pkm/Txn1/Nasp/Pgls/Ppia/Sdhc/Galk1/Tpi1/Hax1/Mdh2/Tgfbi/Hdlbp/Got1/Fkbp4/Srd5a3/Got2/Aldoa/Vegfa/Akr1a1/Pdk3/Aldh7a1/Ddit4/Ndufv3/Gmppb/Sod1/Ecd/Fam162a/Rbck1/Gclc/Me2/Pgam1/Copb2/Angptl4/Rpe/Alg1
	Trmt6-/-	G1	MPP3	595							MPP1	HALLMARK_INFLAMMATORY_RESPONSE	53	-0.50986	-1.57613	0.0128518	0.0428394	0.0261546	945	tags=28%, list=16%, signal=24%	Irf1/Cd69/Abi1/Cd48/Il18/Emp3/Il15/Nfkbia/Myc/Sell/Pde4b/Ptpre/Btg2/Klf6/Rgs1
	Trmt6+/+	G2M	MPP3	12							MPP2	HALLMARK_MTORC1_SIGNALING	168	0.625704	2.48352	1e-10	1.25e-09	7.10526e-10	1093	tags=45%, list=16%, signal=39%	Mthfd2/Nupr1/Asns/Trib3/Hspa9/Phgdh/Shmt2/Hspe1/Eprs/Psat1/Aldoa/Xbp1/Arpc5l/Eif2s2/Psph/Slc7a5/Ppa1/Hspd1/Slc1a5/Ddit3/Ldha/Tomm40/Ifrd1/Serp1/Coro1a/Psmg1/Wars/Psmb5/Cacybp/Pno1/Atp5g1/Rpn1/Ddit4/Got1/Hspa4/Bcat1/Abcf2/Rrm2/Etf1/Ube2d3/Psma3/Cyb5b/Psme3/Ccng1/Psmd14/Ppia/Uchl5/Pnp/Eef1e1/Sqstm1/Rrp9/Immt/Tubg1/Tcea1/Actr3/Psma4/Psmc2/Cfp/Cops5/Tpi1/Mcm2/Txnrd1/Stip1/Cdkn1a/Itgb2/Slc1a4/Psmd13/P…
	Trmt6-/-	G2M	MPP3	26							MPP2	HALLMARK_MYC_TARGETS_V1	189	0.679282	2.71407	1e-10	1.25e-09	7.10526e-10	1132	tags=61%, list=16%, signal=52%	Hspe1/Eprs/Npm1/Srm/Eif2s2/Rps2/C1qbp/Rplp0/Srpk1/Hspd1/Ran/Eef1b2/Ldha/Nme1/Pa2g4/Nop56/Nolc1/Phb2/Cyc1/Rpl18/Gnl3/Rps6/Rps10/Ifrd1/Nhp2/Rps3/Eif2s1/Slc25a3/Ndufab1/Rsl1d1/Hsp90ab1/Mrps18b/Rpl22/Tcp1/Cdk4/Eif4a1/Cnbp/Srsf7/Ranbp1/Ddx21/Iars/Cct5/Pold2/Txnl4a/Lsm2/Got2/Gspt1/Cct4/Rad23b/Rpl14/Nop16/Eif3j1/Cct2/Etf1/Cox5a/Psmb3/Ruvbl2/Prdx4/Cct7/Clns1a/Nap1l1/Psmd14/Ppia/Psma7/Vdac3/Srsf3/Hddc2/Yw…
	Trmt6+/+	S	MPP3	142							MPP2	HALLMARK_OXIDATIVE_PHOSPHORYLATION	179	0.561975	2.23433	1e-10	1.25e-09	7.10526e-10	1061	tags=40%, list=15%, signal=35%	Hspa9/Bax/Uqcrq/Slc25a5/Atp5b/Ldha/Phb2/Cyc1/Slc25a3/Ndufab1/Mdh2/Timm10/Timm13/Slc25a4/Uqcr10/Atp5g1/Eci1/Mrps15/Atp5o/Timm9/Got2/Ndufb6/Cox5a/Ndufv1/Ndufs6/Atp5d/Hsd17b10/Ndufv2/Cox5b/Mrpl35/Vdac3/Ndufs3/Ndufs4/Prdx3/Cox6a1/Uqcrc1/Mpc1/Mrps22/Cs/Uqcrc2/Vdac2/Cox7b/Idh3a/Tomm22/Sdhb/Immt/Tomm70a/Suclg1/Atp5a1/Timm50/Mtx2/Mrpl15/Ndufc2/Ndufs8/Ndufs2/Ndufb5/Fh1/Ndufa8/Acat1/Ndufc1/Ndufb2/Sdhc/Cox4…
	Trmt6-/-	S	MPP3	407							MPP2	HALLMARK_UNFOLDED_PROTEIN_RESPONSE	88	0.696947	2.49432	1e-10	1.25e-09	7.10526e-10	1046	tags=45%, list=15%, signal=39%	Mthfd2/Asns/Eif4ebp1/Hspa9/Atf4/Npm1/Psat1/Xbp1/Cebpb/Herpud1/Slc7a5/Nop56/Nolc1/Nhp2/Serp1/Eif2s1/Aldh18a1/Tars/Cebpg/Eif4a1/Eef2/Ddit4/Iars/Banf1/Nop14/Chac1/Stc2/Srprb/Vegfa/Rrp9/Kif5b/Dkc1/Rps14/Eif4a3/Xpot/Exosc1/Sdad1/Slc1a4/Exosc5/Pdia5
	Trmt6+/+	G1	LMPP	951							MPP2	HALLMARK_MYC_TARGETS_V2	56	0.707997	2.34131	6.99602e-09	6.99602e-08	3.97668e-08	1052	tags=66%, list=15%, signal=57%	Hspe1/Npm1/Srm/Hspd1/Pa2g4/Nop56/Nolc1/Gnl3/Mrto4/Ndufaf4/Cdk4/Mybbp1a/Slc19a1/Tcof1/Nip7/Mphosph10/Nop16/Noc4l/Wdr74/Farsa/Wdr43/Nop2/Ppan/Pus1/Rrp9/Aimp2/Grwd1/Rcl1/Phb/Bysl/Rabepk/Prmt3/Ung/Exosc5/Tmem97/Ipo4/Mcm5
	Trmt6-/-	G1	LMPP	229							MPP2	HALLMARK_TNFA_SIGNALING_VIA_NFKB	89	-0.640919	-2.10012	1.12178e-07	9.34818e-07	5.3137e-07	450	tags=31%, list=6%, signal=30%	Ier5/Mcl1/Cflar/Nfkbia/Ptpre/Dusp2/Pde4b/Nr4a1/Rhob/Ccnl1/Plek/Klf10/Klf2/Ppp1r15a/Klf6/Fosb/Btg1/Ier3/Pnrc1/Egr1/Zfp36/Tsc22d1/Btg2/Ier2/Junb/Dusp1/Fos/Jun
	Trmt6+/+	G2M	LMPP	129							MPP2	HALLMARK_MITOTIC_SPINDLE	124	-0.551359	-1.91354	1.08942e-05	7.78159e-05	4.42322e-05	1433	tags=38%, list=20%, signal=31%	Ezr/Sun2/Cdk5rap2/Bub1/Nek2/Kif2c/Plk1/Kif4/Smc1a/Fbxo5/Numa1/Kif15/Dlgap5/Mapre1/Pcm1/Cep57/Smc3/Ndc80/Incenp/Cntrl/Aurka/Arhgef2/Marcks/Sptbn1/Kif22/Ckap5/Kif11/Racgap1/Ccdc88a/Lmnb1/Pcnt/Kif20b/Kif23/Smc4/Cenpe/Akap13/Notch2/Tpx2/Ralbp1/Bin1/Birc5/Top2a/Wasf2/Prc1/Ccnb2/Cenpf/Nusap1
	Trmt6-/-	G2M	LMPP	94							MPP2	HALLMARK_COAGULATION	30	-0.707059	-1.92212	0.000238603	0.00144852	0.000823372	258	tags=40%, list=4%, signal=39%	Csrp1/Klk8/Pecam1/Anxa1/Gp9/Gng12/Trf/Plek/Cd9/S100a13/S100a1/Pf4
	Trmt6+/+	S	LMPP	257							MPP2	HALLMARK_G2M_CHECKPOINT	162	-0.475121	-1.686	0.000260734	0.00144852	0.000823372	1374	tags=43%, list=20%, signal=36%	Myc/Mtf2/Ccna2/Bub1/Nek2/Cks1b/Tgfb1/Kif2c/Plk4/Plk1/Ube2c/Tacc3/Smarcc1/Kif4/Smc1a/Fbxo5/Numa1/Pttg1/Cdc20/Mad2l1/Ezh2/Kif15/Ndc80/Incenp/Foxn3/Lbr/Aurka/Stag1/Aurkb/Marcks/Kif22/Cdkn1b/Wrn/Pbk/Tmpo/Kif11/Racgap1/Prpf4b/Pura/Arid4a/Lmnb1/Ctcf/Smc2/Kif20b/Kif23/Ewsr1/Smc4/Cenpe/Ube2s/Ythdc1/Rad21/Meis1/Cdkn2c/Atrx/Notch2/Tpx2/Hmmr/Tra2b/Birc5/Cdkn3/Top2a/Prc1/Cks2/Mki67/Cenpa/Ccnb2/Stmn1/Cenpf/Nu…
	Trmt6-/-	S	LMPP	263							MPP2	HALLMARK_APOPTOSIS	85	-0.53761	-1.74547	0.000458282	0.00229141	0.00130249	615	tags=26%, list=9%, signal=24%	Dap/Cdkn1b/Cd44/Casp6/Rnasel/Mcl1/Satb1/Cflar/Bnip3l/Anxa1/Rhob/F2r/Krt18/Gpx1/Top2a/Tspo/H1f0/Ier3/Hmgb2/Btg2/Pdcd4/Jun
	Trmt6+/+	G1	CMP	762							MPP2	HALLMARK_HYPOXIA	94	-0.49848	-1.65307	0.00201453	0.00915696	0.00520501	513	tags=20%, list=7%, signal=19%	Zfp292/Klhl24/Casp6/Lxn/Bcl2/Bnip3l/Ccng2/Gcnt2/Ppp1r15a/Klf6/Ndrg1/Btg1/Ier3/Pnrc1/Zfp36/Plac8/Dusp1/Fos/Jun
	Trmt6-/-	G1	CMP	300							MPP2	HALLMARK_IL6_JAK_STAT3_SIGNALING	38	-0.578974	-1.6511	0.00648594	0.0270247	0.0153614	947	tags=26%, list=13%, signal=23%	Pim1/Socs3/Stat3/Grb2/Itga4/Il10rb/Cd44/Cd9/Pf4/Jun
	Trmt6+/+	G2M	CMP	1186							MPP2	HALLMARK_UV_RESPONSE_DN	55	-0.529834	-1.60224	0.00835755	0.0321444	0.0182716	1471	tags=45%, list=21%, signal=36%	Celf2/Zmiz1/Aggf1/Myc/Rbpms/Prkar2b/Dyrk1a/Anxa2/Phf3/Pten/Atp2b4/Nipbl/Cited2/Cdkn1b/Sri/Igf1r/Spop/Ythdc1/Insig1/Atrx/Notch2/Runx1/Anxa4/Kit/Dusp1
	Trmt6-/-	G2M	CMP	317							MPP2	HALLMARK_GLYCOLYSIS	108	0.382657	1.41599	0.0105896	0.0375157	0.0213247	941	tags=24%, list=13%, signal=21%	Aldoa/Mif/Pkm/Hax1/Ldha/Nasp/Mdh2/Pgls/Ddit4/Got1/Got2/Fam162a/Hdlbp/Txn1/Galk1/Ppia/Stc2/Fkbp4/Vegfa/Pdk3/Tgfbi/Sdhc/Me2/Tpi1/Pgam1/Angptl4
	Trmt6+/+	S	CMP	1157							MPP2	HALLMARK_INFLAMMATORY_RESPONSE	59	-0.509652	-1.56243	0.0112547	0.0375157	0.0213247	505	tags=22%, list=7%, signal=21%	Sri/Cd48/Il15/Rtp4/Ly6e/Nfkbia/Ptpre/Emp3/Pde4b/Klf6/Sell/Btg2/Rgs1
	Trmt6-/-	S	CMP	447							MPP2	HALLMARK_FATTY_ACID_METABOLISM	100	0.392006	1.41911	0.0132208	0.0413151	0.0234843	1276	tags=27%, list=18%, signal=22%	Aldoa/Lgals1/Mif/Ldha/Hsp90aa1/Mdh2/Acot2/Prdx6/Ccdc58/Eci1/Adsl/Ostc/Hsd17b10/Apex1/Suclg1/Fh1/Odc1/Grhpr/Sdhc/Aco2/Pdha1/Suclg2/Reep6/Acadl/Idh3g/Sdhd/Hsph1
	Trmt6+/+	G1	GMP	132							MPP2	HALLMARK_HEDGEHOG_SIGNALING	11	-0.737909	-1.60511	0.0159243	0.0452132	0.0257002	554	tags=27%, list=8%, signal=25%	Dpysl2/Adgrg1/Cdk6
	Trmt6-/-	G1	GMP	69							MPP2	HALLMARK_ESTROGEN_RESPONSE_LATE	80	-0.464537	-1.50298	0.0162768	0.0452132	0.0257002	621	tags=29%, list=9%, signal=27%	Arl3/Prkar2b/Abhd2/Plk4/Hspa4l/Ptpn6/Kif20a/Cdc20/Jak1/Atp2b4/Nrip1/Cd44/Blvrb/Bcl2/Dusp2/Myb/Cd9/Top2a/Car2/Zfp36/S100a9/Fos/Pdcd4
	Trmt6+/+	G2M	GMP	454							MPP3	HALLMARK_MTORC1_SIGNALING	156	0.597338	2.38875	1e-10	1.25e-09	6.05263e-10	797	tags=40%, list=13%, signal=36%	Asns/Nupr1/Mthfd2/Trib3/Hspa9/Phgdh/Psat1/Hspe1/Ldha/Eprs/Shmt2/Eif2s2/Xbp1/Hspd1/Arpc5l/Psph/Slc7a5/Ppa1/Slc1a5/Tomm40/Mcm2/Fkbp2/Ifrd1/Ppia/Atp5g1/Serp1/Psmb5/Rpn1/Ddit3/Psmd14/Coro1a/Actr3/Tpi1/Hsp90b1/Ung/Ddit4/Cacybp/Uchl5/Rrm2/Psmg1/Pno1/Abcf2/Itgb2/Psma3/Psmc2/Pdap1/Psma4/Bcat1/Edem1/Got1/Aldoa/Hspa4/Sdf2l1/Cyb5b/Etf1/Pnp/Wars/Tubg1/Psmc4/Psmd13/Ube2d3/Immt/Hprt
	Trmt6-/-	G2M	GMP	17							MPP3	HALLMARK_MYC_TARGETS_V1	187	0.705781	2.91493	1e-10	1.25e-09	6.05263e-10	1187	tags=67%, list=19%, signal=56%	Ran/Npm1/Hspe1/Ldha/Srm/Eprs/Eif2s2/Rps2/Srpk1/Nme1/C1qbp/Hspd1/Cyc1/Nop56/Rplp0/Phb2/Nap1l1/Gnl3/Prdx4/Rps6/Mcm2/Rps10/Eef1b2/Ndufab1/Slc25a3/Pa2g4/Srsf7/Ranbp1/Ifrd1/Gspt1/Rpl18/Ppia/Nolc1/Mrps18b/Hsp90ab1/Pold2/Nhp2/Dut/Mcm5/Tcp1/Psmd14/Usp1/Rps3/Eif2s1/Eif4e/Rpl14/Cct5/Rsl1d1/Ruvbl2/Snrpd1/Snrpa1/Pcna/Cnbp/Cox5a/Iars/Cct2/Cct7/Rpl22/Lsm2/Cct4/Cdk4/Impdh2/Vdac3/Vdac1/Srsf3/Hnrnpd/Ppm1g/Psma4/P…
	Trmt6+/+	S	GMP	424							MPP3	HALLMARK_OXIDATIVE_PHOSPHORYLATION	175	0.589207	2.40109	1e-10	1.25e-09	6.05263e-10	1228	tags=51%, list=19%, signal=43%	Hspa9/Uqcrq/Ldha/Atp5b/Slc25a5/Cyc1/Bax/Phb2/Cox6a1/Ndufab1/Slc25a3/Uqcr10/Cox5b/Mdh2/Atp5d/Atp5g1/Ndufa2/Timm13/Atp5o/Idh3a/Ndufs6/Etfa/Timm10/Uqcrc1/Mtx2/Atp5a1/Cox5a/Ndufs4/Acat1/Ndufc1/Sdhd/Vdac3/Ndufb6/Gpx4/Vdac1/Fh1/Mrps15/Atp5j/Sdhc/Cs/Ndufv1/Ndufb2/Timm9/Polr2f/Mrpl35/Sdhb/Cox7b/Uqcrc2/Cox7c/Got2/Atp5j2/Ndufa5/Ndufs2/Ndufv2/Ndufb5/Mrps22/Tomm22/Ndufs7/Uqcrb/Ndufa9/Timm50/Cox8a/Cox7a2/Nduf…
	Trmt6-/-	S	GMP	81							MPP3	HALLMARK_TNFA_SIGNALING_VIA_NFKB	82	-0.750734	-2.58842	1e-10	1.25e-09	6.05263e-10	459	tags=43%, list=7%, signal=40%	Ier5/Ninj1/Cdkn1a/Kdm6b/Sat1/Myc/Hes1/Cd44/Socs3/Plek/Tgif1/Mcl1/Ptpre/Ppp1r15a/Pde4b/Klf10/Rhob/Ccnl1/Dusp2/Btg1/Fosb/Klf2/Pnrc1/Nr4a1/Klf6/Ier3/Btg2/Tsc22d1/Zfp36/Ier2/Egr1/Junb/Dusp1/Fos/Jun
	Trmt6+/+	G1	MEP	11							MPP3	HALLMARK_UNFOLDED_PROTEIN_RESPONSE	86	0.686574	2.50174	1.32355e-10	1.32355e-09	6.40878e-10	670	tags=40%, list=11%, signal=36%	Asns/Mthfd2/Eif4ebp1/Hspa9/Atf4/Npm1/Psat1/Herpud1/Xbp1/Slc7a5/Nop56/Banf1/Eef2/Aldh18a1/Nolc1/Nhp2/Serp1/Tars/Cks1b/Eif2s1/Eif4e/Hsp90b1/Ddit4/Nop14/Iars/Cebpg/Eif4a1/Edem1/Srprb/Cebpb/Chac1/Stc2/Dkc1/Vegfa
	Trmt6-/-	G1	MEP	5							MPP3	HALLMARK_E2F_TARGETS	147	0.550229	2.15487	7.66698e-09	6.38915e-08	3.09369e-08	1332	tags=50%, list=21%, signal=41%	Mthfd2/Ran/Nme1/Hells/Nop56/Nasp/Nap1l1/Prdx4/Mcm2/Rbbp7/Pa2g4/Ranbp1/Gspt1/Tipin/Nolc1/Pold2/Dut/Mcm5/Cks1b/Usp1/Eif2s1/Mcm3/Trp53/Ung/Lyar/Pcna/Ssrp1/Pole4/Cdk4/Rrm2/Exosc8/Tk1/Spc24/Hnrnpd/Slbp/Lmnb1/Shmt1/Mcm6/Snrpb/Nudt21/Phf5a/Timeless/Orc6/Srsf1/Cenpm/Psip1/Tubg1/Rpa2/Prps1/Dctpp1/Asf1a/Ccne1/Cdk1/Tbrg4/Rpa1/Lig1/Cbx5/Dek/Dnmt1/Anp32e/Orc2/Ipo7/Rnaseh2a/Top2a/Rfc3/Ctps/Smc6/Psmc3ip/Mcm4/Ez…
	Trmt6+/+	G2M	MEP	12							MPP3	HALLMARK_HYPOXIA	87	-0.606805	-2.10186	2.65713e-06	1.89795e-05	9.19009e-06	650	tags=31%, list=10%, signal=28%	Hk1/Map3k1/Wsb1/Lxn/Bnip3l/Selenbp1/Cited2/Tes/Zfp292/Cdkn1a/Hk2/Klhl24/Casp6/Ccng2/Gcnt2/Ndrg1/Ppp1r15a/Btg1/Pnrc1/Pim1/Klf6/Ier3/Zfp36/Plac8/Dusp1/Fos/Jun
	Trmt6-/-	G2M	MEP	8							MPP3	HALLMARK_MYC_TARGETS_V2	53	0.650356	2.23516	2.67718e-05	0.000167324	8.10198e-05	773	tags=57%, list=12%, signal=50%	Npm1/Hspe1/Srm/Hspd1/Nop56/Gnl3/Pa2g4/Mrto4/Nolc1/Mcm5/Ung/Cdk4/Mybbp1a/Mphosph10/Ndufaf4/Wdr74/Nip7/Rabepk/Tcof1/Slc19a1/Ppan/Nop2/Noc4l/Grwd1/Bysl/Imp4/Aimp2/Phb/Dctpp1/Pus1
	Trmt6+/+	S	MEP	17							MPP3	HALLMARK_INFLAMMATORY_RESPONSE	58	-0.604128	-1.96541	0.000124098	0.000689433	0.000333831	917	tags=31%, list=14%, signal=27%	Abi1/Ifitm1/Il18/Nfkbia/Rtp4/Emp3/Gna15/Csf3r/Cdkn1a/Myc/Ffar2/Cd48/Ptpre/Pde4b/Sell/Klf6/Btg2/Rgs1
	Trmt6-/-	S	MEP	6							MPP3	HALLMARK_APOPTOSIS	78	-0.565046	-1.92498	0.000143404	0.000709007	0.000343309	661	tags=31%, list=10%, signal=28%	Rnasel/Pak1/F2r/Gna15/Bnip3l/Cflar/Dap/Cdkn1a/Sat1/Anxa1/Casp6/H1f0/Cd44/Gpx1/Tspo/Smad7/Krt18/Mcl1/Rhob/Satb1/Pdcd4/Ier3/Btg2/Jun
											MPP3	HALLMARK_UV_RESPONSE_DN	51	-0.616177	-1.95265	0.000155982	0.000709007	0.000343309	1102	tags=47%, list=17%, signal=39%	Nipbl/Phf3/Dyrk1a/Vldlr/Anxa2/Cdkn1b/Atxn1/Spop/Pten/Cited2/Atrx/Atp2b4/Myc/Igf1r/Anxa4/Celf2/Rbpms/Notch2/Ythdc1/Runx1/Insig1/Smad7/Kit/Dusp1
											MPP3	HALLMARK_IL6_JAK_STAT3_SIGNALING	39	-0.592252	-1.76872	0.00265279	0.0110533	0.00535213	552	tags=23%, list=9%, signal=21%	Stat3/Csf3r/Il10rb/Il17ra/Cd44/Socs3/Dntt/Pim1/Jun
											MPP3	HALLMARK_GLYCOLYSIS	94	0.452537	1.66676	0.00378312	0.0145505	0.00704548	934	tags=33%, list=15%, signal=29%	Mif/Ldha/Txn1/Nasp/Pkm/Hax1/Ppia/Mdh2/Pgls/Tpi1/Ddit4/Fkbp4/Sdhc/Me2/Tgfbi/Fam162a/Got1/Aldoa/Galk1/Ndufv3/Got2/Stc2/Angptl4/Vegfa/Arpp19/Prps1/Akr1a1/Psmc4/Pfkp/Cdk1/Rbck1
											MPP3	HALLMARK_KRAS_SIGNALING_DN	8	-0.835927	-1.77851	0.00555528	0.0198403	0.00960687	456	tags=50%, list=7%, signal=46%	Klk8/Kmt2d/Skil/Btg2
											MPP3	HALLMARK_P53_PATHWAY	100	-0.43862	-1.55253	0.00745502	0.0248501	0.0120327	459	tags=20%, list=7%, signal=19%	Ier5/Klk8/Ninj1/Cdkn1a/S100a10/Sat1/Pitpnc1/Ndrg1/Xpc/Ptpre/Mxd4/Gm2a/Ppp1r15a/Btg1/Vamp8/Ier3/Btg2/Tsc22d1/Fos/Jun
											MPP3	HALLMARK_ADIPOGENESIS	130	0.380495	1.49384	0.00812564	0.0253926	0.0122954	1227	tags=34%, list=19%, signal=28%	Chchd10/Uqcrq/Ghitm/Cyc1/Slc1a5/Cox6a1/Ndufab1/Uqcr10/Mdh2/Atp5o/Idh3a/Dnajc15/Uqcrc1/Gpx4/Sdhc/Cs/Jagn1/Aldoa/Sdhb/Samm50/Cox7b/Slc19a1/Mtch2/Ndufa5/Angptl4/Lpcat3/Dhrs7b/Cox8a/Immt/Vegfb/Prdx3/Agpat3/Rtn3/Uck1/Reep5/Etfb/Reep6/Acadl/Suclg1/Idh3g/Coq3/Mrpl15/Ndufs3/Ndufb7
											LMPP	HALLMARK_E2F_TARGETS	164	0.62826	2.42705	1e-10	1.66667e-09	1.05263e-09	1337	tags=55%, list=22%, signal=44%	Mthfd2/Ran/Nme1/Nop56/Nasp/Hells/Rrm2/Nolc1/Ranbp1/Dut/Mcm5/Lyar/Prdx4/Pa2g4/Rbbp7/Trp53/Tipin/Eif2s1/Pcna/Tk1/Pold2/Slbp/Cks1b/Mcm2/Hnrnpd/Spc24/Cdk4/Usp1/Rpa2/Mcm3/Shmt1/Gspt1/Orc6/Nap1l1/Pole4/Ssrp1/Exosc8/Tubg1/Phf5a/Dctpp1/Srsf1/Lig1/Ung/Dnmt1/Lmnb1/Mcm6/Top2a/Cenpm/Cdk1/Smc4/Aurkb/Syncrip/Cbx5/Rad51ap1/Atad2/Psmc3ip/Asf1a/Anp32e/Mcm4/Rnaseh2a/Paics/Psip1/Mad2l1/Nudt21/Lsm8/Ctps/Ak2/Ccne1/Ti…
											LMPP	HALLMARK_MTORC1_SIGNALING	155	0.642039	2.45704	1e-10	1.66667e-09	1.05263e-09	831	tags=48%, list=13%, signal=42%	Mthfd2/Asns/Trib3/Shmt2/Hspa9/Phgdh/Nupr1/Ldha/Arpc5l/Psat1/Hspd1/Eprs/Hspe1/Eif2s2/Ddit4/Slc1a5/Slc7a5/Rrm2/Coro1a/Xbp1/Itgb2/Psph/Psmb5/Serp1/Tomm40/Edem1/Ppa1/Pnp/Cacybp/Ppia/Mcm2/Pno1/Tpi1/Psmd13/Ifrd1/Rpn1/Atp5g1/Fkbp2/Psmd14/Wars/Cyb5b/Hspa4/Psma3/Tubg1/Bcat1/Psmg1/Ddit3/Sdf2l1/Hsp90b1/Psmc4/Ung/Actr3/Etf1/Psmc2/Got1/Uchl5/Prdx1/Psme3/Stip1/Hprt/Eef1e1/Immt/Tuba4a/Cfp/Psmd12/Abcf2/Dhfr/Mcm4…
											LMPP	HALLMARK_MYC_TARGETS_V1	189	0.72319	2.86477	1e-10	1.66667e-09	1.05263e-09	1146	tags=69%, list=18%, signal=58%	Ran/Ldha/Srm/Nme1/Hspd1/Npm1/Eprs/Hspe1/Srpk1/C1qbp/Eif2s2/Nop56/Phb2/Nolc1/Ranbp1/Rps2/Tyms/Gnl3/Dut/Mcm5/Prdx4/Pa2g4/Cyc1/Eif2s1/Psmb3/Pcna/Srsf7/Trim28/Nhp2/Rplp0/Pold2/Ppia/Mcm2/Hnrnpd/Cdk4/Usp1/Tcp1/Cnbp/Rps10/Hsp90ab1/Ifrd1/Cct2/Cox5a/Mrps18b/Gspt1/Slc25a3/Rps6/Nap1l1/Ndufab1/Eef1b2/Psmd14/Rpl18/Snrpa1/Cct4/Vdac3/Iars/Psmd8/Srsf3/Psma7/Snrpd1/Psma6/Ruvbl2/Cct7/Cct5/Impdh2/Srsf1/Lsm2/Psmc4/R…
											LMPP	HALLMARK_UNFOLDED_PROTEIN_RESPONSE	83	0.687147	2.39722	1.34909e-09	1.68636e-08	1.06507e-08	969	tags=49%, list=16%, signal=42%	Mthfd2/Asns/Eif4ebp1/Hspa9/Herpud1/Psat1/Npm1/Atf4/Nop56/Ddit4/Slc7a5/Nolc1/Xbp1/Eef2/Aldh18a1/Serp1/Edem1/Eif2s1/Tars/Nhp2/Banf1/Cks1b/Nop14/Iars/Hsp90b1/Vegfa/Dnajc3/Kif5b/Eif4e/Eif4a1/Exosc2/Xpot/Srprb/Exosc4/Dkc1/Rrp9/Chac1/Eif4a3/Exosc5/Cebpg/Exosc1
											LMPP	HALLMARK_TNFA_SIGNALING_VIA_NFKB	74	-0.710843	-2.40013	4.0798e-09	4.0798e-08	2.57671e-08	336	tags=50%, list=5%, signal=48%	Nfe2l2/Myc/Btg1/Dennd5a/Sat1/Tnfaip8/Rel/Kdm6b/Ier5/Tgif1/Ninj1/Cd44/Mcl1/Pde4b/Dusp2/Rhob/Fosb/Klf10/Ccnl1/Plek/Ptpre/Klf2/Socs3/Ppp1r15a/Nr4a1/Klf6/Pnrc1/Btg2/Ier3/Egr1/Ier2/Zfp36/Tsc22d1/Junb/Dusp1/Fos/Jun
											LMPP	HALLMARK_OXIDATIVE_PHOSPHORYLATION	175	0.516178	2.0258	4.33611e-07	3.61342e-06	2.28216e-06	1071	tags=39%, list=17%, signal=34%	Hspa9/Uqcrq/Ldha/Atp5b/Slc25a5/Bax/Phb2/Cyc1/Atp1b1/Ndufb6/Mdh2/Atp5a1/Atp5o/Cox5a/Uqcr10/Cox6a1/Slc25a3/Ndufab1/Atp5g1/Timm13/Vdac3/Ndufs6/Cs/Timm50/Atp5d/Idh3a/Gpx4/Atp5j/Timm10/Ndufv1/Got2/Fh1/Ndufb7/Uqcrc1/Ndufa2/Ndufb5/Sdhd/Vdac2/Ndufs4/Cox7a2/Mrpl35/Sdhb/Cox5b/Mrps15/Immt/Ndufs2/Etfa/Fxn/Atp5g3/Grpel1/Mrps22/Atp5j2/Uqcrc2/Ndufb2/Ndufv2/Ndufa1/Tomm22/Vdac1/Cox8a/Hadhb/Ndufa9/Ndufb8/Atp5h/Prd…
											LMPP	HALLMARK_MYC_TARGETS_V2	55	0.658582	2.13156	3.26314e-05	0.000233081	0.000147209	1209	tags=69%, list=19%, signal=56%	Srm/Hspd1/Npm1/Hspe1/Nop56/Nolc1/Gnl3/Mcm5/Pa2g4/Cdk4/Mrto4/Mphosph10/Mybbp1a/Tcof1/Dctpp1/Ndufaf4/Ung/Noc4l/Ppan/Slc19a1/Nip7/Nop2/Wdr74/Rabepk/Mcm4/Prmt3/Rrp9/Grwd1/Pus1/Ddx18/Exosc5/Aimp2/Bysl/Farsa/Nop16/Imp4/Rrp12/Phb
											LMPP	HALLMARK_HYPOXIA	86	-0.562489	-1.93235	7.09261e-05	0.000443288	0.000279971	563	tags=28%, list=9%, signal=26%	Selenbp1/Btg1/Cited2/Hexa/Foxo3/Lxn/Cdkn1b/Hk2/Ccng2/Klhl24/Bnip3l/Wsb1/Ndrg1/Gcnt2/Ppp1r15a/Klf6/Pim1/Pnrc1/Plac8/Ier3/Zfp36/Dusp1/Fos/Jun
											LMPP	HALLMARK_UV_RESPONSE_DN	47	-0.643591	-1.99386	0.000187092	0.0010394	0.000656461	892	tags=40%, list=14%, signal=35%	Sri/Nipbl/Celf2/Anxa4/Myc/Atp2b4/Zmiz1/Cited2/Spop/Smad7/Cdkn1b/Atrx/Ythdc1/Rbpms/Insig1/Notch2/Kit/Runx1/Dusp1
											LMPP	HALLMARK_APOPTOSIS	76	-0.529879	-1.80096	0.000907823	0.00422364	0.00266756	816	tags=33%, list=13%, signal=29%	Casp6/Cflar/Anxa1/Cd69/Txnip/Crebbp/Pak1/Sat1/Smad7/Dap/Cdkn1b/Rnasel/Bnip3l/Cd44/Krt18/Mcl1/Gpx1/H1f0/Rhob/Tspo/Satb1/Pdcd4/Btg2/Ier3/Jun
											LMPP	HALLMARK_INFLAMMATORY_RESPONSE	55	-0.579053	-1.86515	0.0009292	0.00422364	0.00266756	1088	tags=40%, list=18%, signal=33%	Calcrl/Nfkbia/Lyn/Eif2ak2/Irf1/Ffar2/Rtp4/Sri/Cd69/Emp3/Abi1/Myc/Csf3r/Cd48/Il1r1/Pde4b/Ptpre/Sell/Klf6/Btg2/Ifitm1/Rgs1
											LMPP	HALLMARK_G2M_CHECKPOINT	147	0.424199	1.60815	0.00251972	0.0104988	0.00663084	892	tags=28%, list=14%, signal=24%	Atf5/Ccnd1/Nasp/Ncl/Slc7a5/Nolc1/Dtymk/Mcm5/Cks1b/Mcm2/Hnrnpd/Cdk4/Hspa8/Rpa2/Mcm3/Gspt1/Orc6/Pbk/Snrpd1/Gins2/Srsf1/Smc2/Rad23b/Lmnb1/Mcm6/Top2a/Cdk1/E2f4/Kif5b/Smc4/Slc7a1/Aurkb/Syncrip/Dkc1/Slc38a1/Srsf10/Mad2l1/Cdc45/Hnrnpu/G3bp1/Ube2c
											LMPP	HALLMARK_GLYCOLYSIS	91	0.430852	1.51709	0.00768236	0.0295475	0.0186616	616	tags=23%, list=10%, signal=21%	Mif/Ldha/Nasp/Ddit4/Txn1/Hax1/Ppia/Mdh2/Pkm/Tpi1/Galk1/Me2/Psmc4/Pgls/Fkbp4/Got1/Got2/Cdk1/Vegfa/Akr1a1/Fam162a
											LMPP	HALLMARK_PI3K_AKT_MTOR_SIGNALING	67	0.468333	1.58689	0.0104537	0.0373346	0.0235798	1572	tags=46%, list=25%, signal=35%	Trib3/Pfn1/Lck/Cdk4/Cfl1/Pla2g12a/Ddit3/Ppp1ca/Hsp90b1/Actr3/Rac1/Cdk1/Eif4e/Il2rg/Arhgdia/Ywhab/Hras/Csnk2b/Ube2d3/Akt1/Pin1/Ecsit/Cdk2/Nfkbib/Arf1/Mapk1/Cab39l/Cdkn1a/E2f1/Mknk2/Ube2n
											CMP	HALLMARK_MTORC1_SIGNALING	170	0.637637	2.43982	1e-10	1.66667e-09	1.08772e-09	394	tags=27%, list=6%, signal=26%	Asns/Mthfd2/Trib3/Nupr1/Hspa9/Shmt2/Phgdh/Eprs/Psat1/Eif2s2/Ddit3/Slc7a5/Psph/Hspe1/Slc1a5/Arpc5l/Ldha/Hspd1/Aldoa/Ifrd1/Serp1/Xbp1/Ddit4/Ppa1/Psmg1/Psmb5/Wars/Tomm40/Sqstm1/Pno1/Coro1a/Bcat1/Got1/Cacybp/Cdkn1a/Psmd14/Eef1e1/Ccng1/Uchl5/Rpn1/Psma3/Etf1/Ube2d3/Rrp9/Tcea1/Hsp90b1
											CMP	HALLMARK_MYC_TARGETS_V1	189	0.650076	2.53053	1e-10	1.66667e-09	1.08772e-09	979	tags=52%, list=14%, signal=46%	Eprs/Srpk1/Eif2s2/Srm/Npm1/Hspe1/Rps2/Ldha/Hspd1/Ifrd1/Rplp0/Eef1b2/C1qbp/Cyc1/Nop56/Gnl3/Mrps18b/Rpl18/Rps10/Rps6/Rps3/Pa2g4/Cct4/Ran/Nolc1/Cnbp/Phb2/Ndufab1/Eif2s1/Iars/Slc25a3/Nme1/Rsl1d1/Ruvbl2/Prdx3/Rad23b/Psmb3/Psmd14/Hsp90ab1/Rpl14/Cct2/Gspt1/Vdac3/Nhp2/Rpl22/Cct7/Eif4g2/Aimp2/Etf1/Snrpa1/Srsf7/Tcp1/Rrp9/Xpot/Eif4a1/Ddx21/Txnl4a/Eif4e/Dut/Cct5/Tomm70a/Pold2/Eif3j1/Psmd8/Cct3/Prdx4/Ddx18/Ab…
											CMP	HALLMARK_UNFOLDED_PROTEIN_RESPONSE	89	0.730997	2.54587	1e-10	1.66667e-09	1.08772e-09	429	tags=37%, list=6%, signal=35%	Asns/Mthfd2/Eif4ebp1/Hspa9/Atf4/Psat1/Herpud1/Slc7a5/Cebpb/Npm1/Serp1/Aldh18a1/Xbp1/Eef2/Ddit4/Nop56/Tars/Nolc1/Cebpg/Eif2s1/Iars/Nop14/Banf1/Nhp2/Stc2/Vegfa/Rrp9/Srprb/Xpot/Chac1/Eif4a1/Hsp90b1/Eif4e
											CMP	HALLMARK_TNFA_SIGNALING_VIA_NFKB	85	-0.644833	-2.07839	1.26089e-06	1.57611e-05	1.02862e-05	324	tags=31%, list=5%, signal=30%	Ptpre/Plek/Mcl1/Dusp2/Ppp1r15a/Pde4b/Rhob/Nr4a1/Klf10/Fosb/Nfkbia/Ccnl1/Klf2/Pnrc1/Klf6/Btg1/Tsc22d1/Ier3/Btg2/Egr1/Ier2/Zfp36/Junb/Dusp1/Fos/Jun
											CMP	HALLMARK_MYC_TARGETS_V2	56	0.687908	2.20586	1.75534e-06	1.75534e-05	1.14559e-05	869	tags=57%, list=12%, signal=50%	Srm/Npm1/Hspe1/Hspd1/Nop56/Gnl3/Pa2g4/Nolc1/Mybbp1a/Mrto4/Wdr74/Ndufaf4/Mphosph10/Aimp2/Tcof1/Wdr43/Noc4l/Rrp9/Ppan/Slc19a1/Nop2/Nip7/Grwd1/Pus1/Ddx18/Prmt3/Nop16/Rabepk/Farsa/Cdk4/Las1l/Bysl
											CMP	HALLMARK_MITOTIC_SPINDLE	120	-0.55556	-1.88654	1.15723e-05	9.64355e-05	6.29369e-05	1671	tags=42%, list=24%, signal=33%	Ckap5/Cdk1/Pcgf5/Cep57/Fbxo5/Bub1/Ssh2/Kif4/Smc3/Kifap3/Sun2/Plk1/Racgap1/Mapre1/Dlgap5/Ndc80/Cntrl/Abi1/Kif20b/Pcm1/Kif2c/Smc1a/Kif15/Capzb/Numa1/Pcnt/Marcks/Ccdc88a/Kif11/Smc4/Incenp/Aurka/Kif22/Rfc1/Arhgef2/Kif23/Cenpe/Notch2/Lmnb1/Sptbn1/Akap13/Tpx2/Bin1/Ralbp1/Prc1/Top2a/Birc5/Wasf2/Ccnb2/Cenpf/Nusap1
											CMP	HALLMARK_OXIDATIVE_PHOSPHORYLATION	179	0.459819	1.77178	2.38596e-05	0.000170426	0.000111225	1100	tags=35%, list=16%, signal=30%	Hspa9/Bax/Uqcrq/Ldha/Atp5b/Cyc1/Slc25a5/Phb2/Timm10/Ndufab1/Mdh2/Slc25a3/Prdx3/Ndufs4/Vdac3/Hsd17b10/Cox5b/Idh3a/Timm9/Timm13/Cs/Ndufv1/Ndufb6/Uqcrc2/Atp5o/Vdac2/Mrpl35/Atp5a1/Uqcrc1/Tomm70a/Cox6a1/Mpc1/Ndufv2/Ndufs6/Eci1/Ndufa9/Uqcr10/Got2/Mrps22/Mrpl15/Atp5d/Fdx1/Tomm22/Mrps15/Timm50/Atp5g1/Mtx2/Sdhc/Idh3g/Cox4i1/Cox5a/Immt/Ndufs7/Hadhb/Ndufs2/Etfa/Gpx4/Suclg1/Ndufb2/Vdac1/Ndufa2/Timm17a/Fh1
											CMP	HALLMARK_G2M_CHECKPOINT	160	-0.465865	-1.63381	0.000403284	0.00252052	0.00164497	1183	tags=37%, list=17%, signal=31%	Wrn/Plk1/Stag1/Cdc20/Racgap1/Ndc80/Meis1/Kif20b/Kif2c/Cbx1/Pbk/Smc1a/Kif15/Myc/Numa1/Ezh2/Plk4/Ube2s/Tmpo/Marcks/Kif11/Smc4/Incenp/Aurka/Ube2c/Sap30/Prim2/Kif22/Prpf4b/Pura/Cdkn1b/Aurkb/Cdkn2c/Kif23/Arid4a/Smc2/Ctcf/Cenpe/Notch2/Lmnb1/Rad21/Tpx2/Ewsr1/Atrx/Ythdc1/Cdkn3/Mki67/Hmmr/Prc1/Top2a/Birc5/Tra2b/Cenpa/Hmgb3/Cks2/Ccnb2/Cenpf/Stmn1/Nusap1
											CMP	HALLMARK_HYPOXIA	93	-0.512948	-1.68806	0.00164524	0.00914023	0.00596521	676	tags=28%, list=10%, signal=26%	Casp6/Hk2/Sap30/Klhl24/Cdkn1b/Zfp292/Anxa2/Lxn/Hexa/Pim1/Ccng2/Selenbp1/Gcnt2/Bnip3l/Bcl2/Ndrg1/Ppp1r15a/Pnrc1/Klf6/Btg1/Ier3/Zfp36/Dusp1/Plac8/Fos/Jun
											CMP	HALLMARK_PI3K_AKT_MTOR_SIGNALING	73	0.505253	1.69787	0.00259429	0.0129715	0.00846558	1262	tags=33%, list=18%, signal=27%	Trib3/Ddit3/Pla2g12a/Sqstm1/Cdkn1a/Pfn1/Ube2d3/Hsp90b1/Eif4e/Actr3/Ecsit/Rac1/Il2rg/Lck/Cdk4/Csnk2b/Akt1s1/Myd88/Hras/Pin1/Cfl1/Arf1/Mknk1/Akt1
											CMP	HALLMARK_INFLAMMATORY_RESPONSE	57	-0.537685	-1.63012	0.0055165	0.025075	0.0163647	1103	tags=30%, list=16%, signal=25%	Gna15/Abi1/Sri/Osm/P2rx4/Myc/Il15/Ly6e/Emp3/Ptpre/Cd48/Pde4b/Nfkbia/Klf6/Btg2/Sell/Rgs1
											CMP	HALLMARK_UV_RESPONSE_DN	57	-0.523719	-1.58778	0.00833063	0.034711	0.0226535	1202	tags=39%, list=17%, signal=32%	Rbpms/Phf3/Nipbl/Zmiz1/Sri/Myc/Atp2b4/Smad7/Igf1r/Celf2/Cdkn1b/Anxa2/Pdgfrb/Insig1/Spop/Notch2/Atrx/Anxa4/Ythdc1/Kit/Runx1/Dusp1
											CMP	HALLMARK_APOPTOSIS	84	-0.473387	-1.5215	0.0123692	0.0475739	0.0310483	866	tags=32%, list=12%, signal=29%	Plcb2/Cflar/Ebp/Ifngr1/Smad7/Casp6/Pak1/Krt18/Sat1/Rnasel/Cdkn1b/Cd44/Pdgfrb/Bnip3l/Dap/Mcl1/H1f0/Rhob/Satb1/Top2a/Hmgb2/Gpx1/Ier3/Tspo/Btg2/Pdcd4/Jun
											GMP	HALLMARK_P53_PATHWAY	108	0.58638	2.13593	4.60669e-07	1.27387e-05	9.38643e-06	771	tags=32%, list=11%, signal=29%	Nupr1/Trib3/Slc3a2/Cd81/Ddit3/Ccnd2/Bax/Rps12/Txnip/Ddit4/Rpl18/Cdkn1a/Trp53/Rps27l/Phlda3/Ctsd/Zfp36l1/Aen/Tsc22d1/Cd82/Ccng1/Ier3/Rchy1/Socs1/Hras/Vwa5a/Fuca1/Hint1/S100a4/Cgrrf1/Rpl36/Tgfb1/Tap1/Ccnd3/Ndrg1
											GMP	HALLMARK_UNFOLDED_PROTEIN_RESPONSE	89	0.60391	2.15653	5.09549e-07	1.27387e-05	9.38643e-06	696	tags=36%, list=10%, signal=33%	Asns/Mthfd2/Eif4ebp1/Hspa9/Atf4/Herpud1/Cebpb/Psat1/Ddit4/Eef2/Npm1/Slc7a5/Aldh18a1/Rps14/Xbp1/Cebpg/Iars/Xpot/Nolc1/Eif2s1/Stc2/Ywhaz/Nop56/Nop14/Tars/Vegfa/Chac1/Lsm1/Eif4a2/Srprb/Eif4e/Banf1
											GMP	HALLMARK_G2M_CHECKPOINT	160	-0.610643	-2.09052	3.32582e-06	5.54303e-05	4.08434e-05	1031	tags=42%, list=14%, signal=37%	E2f1/Cbx1/Mtf2/Xpo1/Hnrnpu/Ccnf/Lbr/G3bp1/Kif4/Ndc80/Sfpq/Dbf4/Mcm5/Rpa2/Ythdc1/Atrx/Marcks/Bub1/Tra2b/Ctcf/Hmgb3/Smc1a/Plk4/Prim2/Kif20b/Ewsr1/Ezh2/Kif2c/Lmnb1/Fbxo5/Kif15/Sap30/Mad2l1/Rad21/Bub3/Kif23/Ccna2/Incenp/Kif22/Kif11/Racgap1/Pbk/Cdc20/Cdk1/Tacc3/Cdkn3/Smc2/Plk1/Hmmr/Stmn1/Cks1b/Cenpe/Aurka/Tpx2/Smc4/Ube2s/Aurkb/Mki67/Ccnb2/Prc1/Cenpf/Cenpa/Ube2c/Top2a/Nusap1/Cks2/Birc5
											GMP	HALLMARK_E2F_TARGETS	181	-0.574102	-1.99387	3.31536e-05	0.00041442	0.000305362	1010	tags=38%, list=14%, signal=33%	Rpa1/Cbx5/Cenpm/Xpo1/Dctpp1/Lbr/Spag5/Kif4/Rad51ap1/Ak2/Mcm5/Dnmt1/Rpa2/Atad2/Rfc1/Nudt21/Smc6/Tra2b/Ctcf/Mxd3/Lig1/Hmgb3/Bub1b/Smc1a/Rpa3/Dlgap5/Nup107/Plk4/Rrm2/Anp32e/Mcm7/Prim2/Cit/Ezh2/Kif2c/Lmnb1/Ncapd2/Mad2l1/Rad21/Asf1b/Tk1/Kif22/Racgap1/Spc24/Cdc20/Cdk1/Tacc3/Dek/Cdkn3/Plk1/Hmmr/Stmn1/Cks1b/Cenpe/Aurka/Spc25/Smc4/Ube2s/Aurkb/Mki67/Cdca3/Ccnb2/Top2a/Cdca8/Cks2/Tubb5/Hmgb2/Birc5
											GMP	HALLMARK_MTORC1_SIGNALING	172	0.44966	1.75424	6.37726e-05	0.000637726	0.000469904	351	tags=19%, list=5%, signal=18%	Nupr1/Asns/Trib3/Mthfd2/Hspa9/Ddit3/Eif2s2/Shmt2/Slc1a5/Psat1/Psph/Ddit4/Hspe1/Eprs/Sqstm1/Cdkn1a/Arpc5l/Phgdh/Ldha/Slc7a5/Xbp1/Ifrd1/Ung/Coro1a/Tcea1/Wars/Psmg1/Bcat1/Ppa1/Ccng1/Psmb5/Ube2d3
											GMP	HALLMARK_MITOTIC_SPINDLE	124	-0.612454	-2.02904	0.000135172	0.00112643	0.000830005	936	tags=35%, list=13%, signal=31%	Anln/Nin/Kif4/Ndc80/Bin1/Pcnt/Akap13/Cntrl/Marcks/Rfc1/Bub1/Sptbn1/Ect2/Gsn/Cep57/Smc1a/Dlgap5/Ckap5/Kif20b/Wasf2/Kif2c/Lmnb1/Fbxo5/Capzb/Kif15/Mapre1/Kif23/Incenp/Kif22/Kif11/Racgap1/Tuba4a/Cdk1/Plk1/Cenpe/Aurka/Tpx2/Smc4/Ccnb2/Prc1/Cenpf/Top2a/Nusap1/Birc5
											GMP	HALLMARK_INTERFERON_GAMMA_RESPONSE	107	0.49421	1.79986	0.0003548	0.00253429	0.00186737	1149	tags=34%, list=16%, signal=29%	Cd74/H2-Aa/Mthfd2/Txnip/Pla2g4a/Cdkn1a/Pim1/Ifitm3/P2ry14/Wars/Itgb7/Vamp5/Lap3/Gch1/Socs1/Arl4a/Lysmd2/Ifi35/Cd69/Irf2/Myd88/Plscr1/Tap1/Sod2/Lgals3bp/Nmi/B2m/Bpgm/Psma3/Stat4/Pfkp/Jak2/Nfkb1/Lcp2/Trim26/Stat3
											GMP	HALLMARK_MYC_TARGETS_V1	189	0.397449	1.57479	0.000738469	0.00461543	0.00340085	587	tags=23%, list=8%, signal=21%	Eif2s2/Srpk1/Eef1b2/Hspe1/Eprs/Rpl18/Npm1/Rps3/Rps2/Ldha/Rps10/Rplp0/Rps6/Cnbp/Gnl3/Ifrd1/Rpl22/Rsl1d1/Rpl14/Iars/Xpot/C1qbp/Rps5/Nolc1/Ddx21/Cct4/Prdx3/Myc/Srsf7/Eif2s1/Cct2/Hsp90ab1/Srm/Mrps18b/Eif4h/Nop56/Phb2/Eif3d/Slc25a3/Dut/Rad23b/Txnl4a/Etf1
											MEP	HALLMARK_MTORC1_SIGNALING	159	0.531698	2.42087	1e-10	4.66396e-09	3.24023e-09	1180	tags=38%, list=16%, signal=33%	Nupr1/Mthfd2/Trib3/Phgdh/Psat1/Ddit3/Rab1a/Coro1a/Asns/Slc1a5/Ppa1/Eprs/Hspa9/Eif2s2/Arpc5l/Ldha/Actr3/Hspd1/Xbp1/Cdkn1a/Tubg1/Shmt2/Tpi1/Psph/Got1/Nufip1/Ifrd1/Slc7a5/Wars/Psme3/Psma3/Cth/Bcat1/Ddit4/Psmg1/Ctsc/Add3/Immt/Psmd14/Pfkl/Tfrc/Tmem97/Gmps/Hspe1/Pitpnb/Ube2d3/Psmd12/Pno1/Mcm4/Rrm2/Hspa4/Psmb5/Rpn1/Gga2/Nfkbib/Cops5/Ccng1/Sdf2l1/G6pdx/Ufm1/Plod2
											MEP	HALLMARK_MYC_TARGETS_V1	191	0.472114	2.2046	1.86558e-10	4.66396e-09	3.24023e-09	1167	tags=36%, list=15%, signal=31%	Uba2/Pcbp1/Srm/Odc1/Eprs/Psma6/Snrpa/Ran/Cct2/Nop16/Mrps18b/Eif2s2/Npm1/Prdx3/Ldha/Eif4a1/Hspd1/Xpot/Ube2e1/Txnl4a/Rps2/Cnbp/Ifrd1/Cdc20/Tardbp/Syncrip/Hnrnpr/Rpl18/Eef1b2/Gnl3/Ddx21/Tomm70a/Rps3/Ssbp1/Snrpa1/Rnps1/Rplp0/Pa2g4/Clns1a/Eif4h/Slc25a3/Cdc45/Rps10/Cyc1/Psmd14/Pabpc4/Psma2/Cul1/Hspe1/Eif4e/Usp1/Aimp2/Mcm4/Nolc1/Iars/Lsm2/Ssb/Mcm5/Sf3b3/Cct3/Cops5/Xrcc6/Cox5a/Bub3/Tcp1/Ruvbl2/Vdac1/Mcm6…
											MEP	HALLMARK_UNFOLDED_PROTEIN_RESPONSE	91	0.517222	2.16945	4.561e-07	7.60166e-06	5.28115e-06	1470	tags=41%, list=19%, signal=33%	Mthfd2/Psat1/Cebpb/Atf4/Herpud1/Asns/Eif4ebp1/Hspa9/Npm1/Eif4a1/Xbp1/Xpot/Tars/Slc7a5/Yif1a/Eef2/Ddit4/Nfyb/Atp6v0d1/Aldh18a1/Eif4e/Exosc1/Parn/Dkc1/Nolc1/Exoc2/Iars/Nop14/Dnajc3/Spcs1/Eif4g1/Cks1b/Khsrp/Bag3/Banf1/Serp1/Wipi1
											MEP	HALLMARK_TNFA_SIGNALING_VIA_NFKB	80	-0.544721	-2.23754	7.72955e-07	9.66194e-06	6.7125e-06	492	tags=25%, list=7%, signal=24%	Ptpre/Dennd5a/Nampt/Tsc22d1/Nfe2l2/Zfp36/Egr1/Ier2/Phlda1/Phlda2/Ccnl1/Tnfaip2/Ppp1r15a/Btg2/Klf10/Fos/Dusp1/Nfkbia/Junb/Jun
											MEP	HALLMARK_HEME_METABOLISM	129	-0.426879	-1.86882	2.27038e-05	0.000227038	0.000157731	1360	tags=38%, list=18%, signal=32%	Rnf123/Cir1/Kel/Gclm/Add2/Synj1/Igsf3/Ermap/Lmo2/Kdm7a/Ell2/Nr3c1/Adipor1/Picalm/Fech/Ucp2/Lamp2/Abcg2/Gata1/Car2/Ctsb/Ubac1/Btrc/Snca/Cat/Slc25a38/Klf3/Arl2bp/Lpin2/Car1/Top1/H1f0/Dcun1d1/Tal1/Tspo2/Minpp1/Optn/Klf1/Ctse/Cast/Prdx2/Cpox/Urod/Mkrn1/Glrx5/Btg2/Alad/Mgst3/Rhd
											MEP	HALLMARK_MYC_TARGETS_V2	56	0.542706	2.06291	3.39897e-05	0.000283248	0.000196783	1091	tags=45%, list=14%, signal=38%	Srm/Mphosph10/Nop16/Npm1/Hspd1/Ndufaf4/Gnl3/Bysl/Tcof1/Pa2g4/Ppan/Rrp12/Wdr43/Nip7/Pus1/Tmem97/Hspe1/Aimp2/Mcm4/Nolc1/Wdr74/Tfb2m/Mcm5/Rabepk/Grwd1
											MEP	HALLMARK_REACTIVE_OXIGEN_SPECIES_PATHWAY	38	-0.515223	-1.8201	0.00198117	0.0141512	0.00983135	363	tags=26%, list=5%, signal=25%	Cat/Ftl1/Prdx6/Gsr/Cdkn2d/Prdx2/Glrx2/Atox1/Mpo/Junb
											MEP	HALLMARK_APOPTOSIS	82	-0.402096	-1.66342	0.00406123	0.0235204	0.0163405	1129	tags=28%, list=15%, signal=24%	Cflar/Ier3/Mgmt/Mcl1/Rhob/Tap1/Isg20/Gna15/Bcap31/Ifngr1/H1f0/Gsr/Anxa1/Casp3/Casp2/Ebp/Tspo/Psen2/Casp6/Btg2/Gpx1/Pdcd4/Jun
											MEP	HALLMARK_PI3K_AKT_MTOR_SIGNALING	73	0.405184	1.61093	0.00423367	0.0235204	0.0163405	2427	tags=45%, list=32%, signal=31%	Trib3/Ddit3/Actr3/Cdkn1a/Hras/Arhgdia/Cdk1/Eif4e/Ube2d3/Rac1/Arf1/Pfn1/Akt1/Pla2g12a/Nfkbib/Map2k3/Mknk1/Mapk8/Ppp1ca/Pten/Pdk1/Cfl1/Sqstm1/Ecsit/Them4/Mapkap1/Rps6ka1/Dapp1/Mapk1/Csnk2b/Prkar2a/Dusp3/Ywhab
											MEP	HALLMARK_P53_PATHWAY	110	0.35313	1.51502	0.00664454	0.0311562	0.0216454	853	tags=26%, list=11%, signal=24%	Nupr1/Trib3/Slc3a2/Ddit3/Dnttip2/Ccnd3/Cd82/Sphk1/Bax/Cdkn1a/Rps12/Ccnd2/Cyfip2/Rrp8/Rpl18/Fam162a/Def6/Ddit4/Hras/Iscu/Hint1/Mapkapk3/Phlda3/Hspa4l/Btg1/Aen/Rps27l/Ctsd/Ada
											MEP	HALLMARK_GLYCOLYSIS	111	0.358728	1.5447	0.00685437	0.0311562	0.0216454	1180	tags=27%, list=16%, signal=23%	Pkm/Nasp/Ldha/Prps1/Gusb/Rbck1/Tpi1/Hax1/Fut8/Got1/Angptl4/Fam162a/Sdhc/Cth/Rars/Ddit4/Pgam1/Chst12/Cdk1/Ak3/Mif/Kif20a/Alg1/Akr1a1/Med24/Ext1/Gnpda1/G6pdx/Fkbp4/Plod2

## Sheet: Figure3
Figure3 a	LC-MS/MS quantification of m1A levels in the RNA (>200 nt) and tRNA (>50nt and <200 nt) purified from Trmt6-/- and Trmt6+/+ HSPC, presented as percentage of unmodified
		≧200nt			<200nt			p-value, unpaired parametric Two-tailed t-test
		Trmt6+/+	Trmt6-/-		Trmt6+/+	Trmt6-/-		Trmt6-/- vs. Trmt6+/+(≧200nt)				0.1477
		2.09464	1.41214		5.12242	2.1983		Trmt6-/- vs. Trmt6+/+(<200nt)				0.0001
		1.6343	1.64231		5.21761	3.35249
		1.84562	1.67665		5.28229	3.18924
		1.8032	1.50812		5.26218	3.63343
			1.92775		4.99309
Figure3 b	Global m1A levels were detected in tRNA (>50nt and <200 nt) purified from Trmt6-/- and Trmt6+/+ HSPC using dot blot assay
	m1A			Methylene blue
Figure3 e	Flow cytometry analysis of p-S6 levels in the LT-HSCs of Trmt6-/- and Trmt6+/+ mice. Median ﬂuorescence intensity of p-S6 in Trmt6-/- and Trmt6+/+ LT-HSCs
		Trmt6+/+	Trmt6-/-		p-value, unpaired parametric Two-tailed t-test
		5279	7317		Trmt6-/- vs. Trmt6+/+				0.0002
		4520	7340
		5253	6953
		5002
Figure3 f	The relative mRNA expression levels of genes of LKB1, AMPK, TSC1, GSK3β, REDD1and RHEB in Trmt6-/- LT-HSCs vs. Trmt6+/+ LT-HSCs are shown
		Trmt6+/+			Trmt6-/-				p-value, unpaired parametric Two-tailed t-test
	LKB1	1.01	0.95	1.02	0.98	1.01	0.97		Trmt6-/- vs. Trmt6+/+（LKB1）				0.802482
	AMPK	0.99	0.98	1.03	0.99	0.92	1.03		Trmt6-/- vs. Trmt6+/+（AMPK）				0.604145
	TSC1	0.94	1.01	1.01	1.01	1.05	0.92		Trmt6-/- vs. Trmt6+/+（TSC1）				0.889319
	GSK3β	0.91	0.98	1.01	0.99	0.89	1.03		Trmt6-/- vs. Trmt6+/+（GSK3β）				0.951119
	REDD1	1.01	0.95	1.05	1.01	1.06	0.93		Trmt6-/- vs. Trmt6+/+（REDD1）				0.947671
	Rheb	0.99	0.95	1.04	0.99	0.88	1.1		Trmt6-/- vs. Trmt6+/+（Rheb）				0.963595
Figure3 g	Median ﬂuorescence intensity of TSC1 in Trmt6-/- and Trmt6+/+ LT-HSCs
		Trmt6+/+	Trmt6-/-		p-value, unpaired parametric Two-tailed t-test
		285	231		Trmt6-/- vs. Trmt6+/+				0.0076
		394	211
		341	233
		346
Figure3 h	Ribosome occupancy of LKB1, AMPK, TSC1, GSK3β, REDD1, RHEB and control mRNAs was measured by RT-PCR as the relative expression ratio (RER) of polyribosome mRNAs to the input mRNAs after sucrose gradient fractionation of polyribosomes
		Trmt6+/+			Trmt6-/-				p-value, unpaired parametric Two-tailed t-test
	LKB1	1.2	1.5	1.6	1.1	1.5	1.4		Trmt6-/- vs. Trmt6+/+（LKB1）				0.587914
	AMPK	2.1	1.8	1.9	2.4	1.6	1.7		Trmt6-/- vs. Trmt6+/+（AMPK）				0.906554
	TSC1	2.5	2.7	2.8	1.5	1.3	1.2		Trmt6-/- vs. Trmt6+/+（TSC1）				0.000434
	GSK3β	1.8	2.4	1.6	3.1	1.5	2.7		Trmt6-/- vs. Trmt6+/+（GSK3β）				0.404895
	REDD1	1.2	2.6	1.6	2.5	1.5	1.4		Trmt6-/- vs. Trmt6+/+（REDD1）				>0.999999
	Rheb	1.2	3	1.6	1.1	2.8	1.7		Trmt6-/- vs. Trmt6+/+（Rheb）				0.925981
	Actin	1.2	1.3	1.6	1.4	1.5	1.7		Trmt6-/- vs. Trmt6+/+（Actin）				0.326164

## Sheet: Figure 4
Figure4 c	Frequency of LT-HSCs in BM cells are shown after mTOR inhibitor rapamycin treatment in vivo
		Trmt6+/+-Vehicle	Trmt6+/+-Rapamycin	Trmt6-/--Vehicle	Trmt6-/--Rapamycin		p-value, one-way ANOVA,Dunnett's multiple comparisons test
		0.0123	0.0193	0.4357	0.2082		Trmt6-/-- Vehicle vs. Trmt6+/+-Vehicle				<0.0001
		0.0114	0.0389	0.3416	0.044		Trmt6-/--Vehicle vs. Trmt6-/-- Rapamycin				<0.0001
		0.0136	0.0341	0.24	0.0645		Trmt6+/+-Vehicle vs. Trmt6-/-- Rapamycin				0.2654
		0.0171	0.0335	0.6296	0.0963
		0.041	0.0305	0.3679	0.0982
Figure4 d	Experimental schematic for serial competitive transplantation with Trmt6-/- and Trmt6+/+ BM cells after mTOR inhibitor rapamycin treatment in vivo
		Trmt6+/+-Vehicle					Trmt6+/+-Rapamycin					Trmt6-/--Vehicle					Trmt6-/--Rapamycin
	G0	82.6	79.9	78.5	80.7	82.2	78.7	79.1	77.6	75.6	76	66.9	62.5	63.5	66.1	64.5	73.1	77.6	77.9	77.5	75.5
	G1	8.74	8.21	11.6	9.4	8.96	9.07	10.1	9.11	10.8	11	21.5	18.5	20.4	19.8	23.3	12.3	8.8	11.4	9.33	12.2
	S-G2-M	8.52	10.8	9.81	9.88	8.77	11.9	12.5	12	12.8	12.7	11	16	13.7	13	11.3	13.4	13.1	10.4	12	11.9
	p-value, one-way ANOVA,Dunnett's multiple comparisons test							p-value, one-way ANOVA,Dunnett's multiple comparisons test							p-value, one-way ANOVA,Dunnett's multiple comparisons test
	Trmt6-/-- Vehicle vs. Trmt6+/+-Vehicle (G0)					<0.0001		Trmt6-/-- Vehicle vs. Trmt6+/+-Vehicle (G1)					<0.0001		Trmt6-/-- Vehicle vs. Trmt6+/+-Vehicle (S-G2-M)					0.0016
	Trmt6-/--Vehicle vs. Trmt6-/-- Rapamycin (G0)					<0.0001		Trmt6-/--Vehicle vs. Trmt6-/-- Rapamycin (G1)					<0.0001		Trmt6-/--Vehicle vs. Trmt6-/-- Rapamycin (S-G2-M)					0.6078
	Trmt6+/+-Vehicle vs. Trmt6-/-- Rapamycin (G0)					0.0031		Trmt6+/+-Vehicle vs. Trmt6-/-- Rapamycin (G1)					0.3153		Trmt6+/+-Vehicle vs. Trmt6-/-- Rapamycin (S-G2-M)					0.014
Figure4 e	Median ﬂuorescence intensity of p-S6 in Trmt6-/- and Trmt6+/+ LT-HSCs after mTOR inhibitor rapamycin treatment in vivo
		Trmt6+/+-Vehicle	Trmt6+/+-Rapamycin	Trmt6-/--Vehicle	Trmt6-/--Rapamycin		p-value, one-way ANOVA,Dunnett's multiple comparisons test
		140	162	404	276		Trmt6-/-- Vehicle vs. Trmt6+/+-Vehicle				0.0002
		136	173	365	264		Trmt6-/--Vehicle vs. Trmt6-/-- Rapamycin				0.004
		128	120	523	204		Trmt6+/+-Vehicle vs. Trmt6-/-- Rapamycin				0.0476
Figure4 g	After transplantation, the frequency of donor-derived cells in peripheral blood were analyzed
		Trmt6+/+-Vehicle	Trmt6+/+-Rapamycin	Trmt6-/--Vehicle	Trmt6-/--Rapamycin		p-value, one-way ANOVA,Dunnett's multiple comparisons test
		40	35	15	35		Trmt6-/-- Vehicle vs. Trmt6+/+-Vehicle				<0.0001
		45	45	21	29		Trmt6-/--Vehicle vs. Trmt6-/-- Rapamycin				<0.0001
		43	49	15	33		Trmt6+/+-Vehicle vs. Trmt6-/-- Rapamycin				0.0031
		46	46	13	38
		41	50	18	26
Figure4 h	After transplantation, the frequency of donor-derived cells in LT-HSCs were analyzed
		Trmt6+/+-Vehicle	Trmt6+/+-Rapamycin	Trmt6-/--Vehicle	Trmt6-/--Rapamycin		p-value, one-way ANOVA,Dunnett's multiple comparisons test
		37	32	10	30		Trmt6-/-- Vehicle vs. Trmt6+/+-Vehicle				<0.0001
		41	45	15	29		Trmt6-/--Vehicle vs. Trmt6-/-- Rapamycin				<0.0001
		38	44	15	33		Trmt6+/+-Vehicle vs. Trmt6-/-- Rapamycin				0.0497
		35	42	13	38
		39	48	16	26

## Sheet: Figure S2
FigureS2 a	Western blotting analysis of TRMT6 expression in LSK (Lin-c-Kit+Sca-1+) cells from Trmt6-/- and Trmt6+/+ mice
	TRMT6		ACTIN
FigureS2 c	Spleen index from Trmt6-/- and Trmt6+/+ mice
		Trmt6+/+	Trmt6-/-		p-value, unpaired parametric Two-tailed t-test
		3.9	3.89		Trmt6-/- vs. Trmt6+/+				0.2482
		3.45	2.67
		3.73	3.32
		3.97	3.68
FigureS2 d	Frequency of myeloid cells (CD11b+), B cells, T cells in the spleens of Trmt6-/- and Trmt6+/+ mice
		Trmt6+/+				Trmt6-/-						p-value, unpaired parametric Two-tailed t-test
	B cell	53.4	51.1	49.3	53.2	46	37.4	45.5	40.3	46.5		Trmt6-/- vs. Trmt6+/+（B cell）				0.006193
	T cell	38	40.5	39.7	36.9	42.3	44.8	38	44.4	39.9		Trmt6-/- vs. Trmt6+/+（T cell）				0.100647
	Myeloid	6.54	5.65	8.81	8.1	9.42	16.3	12.3	14.3	13.8		Trmt6-/- vs. Trmt6+/+（Myeloid）				0.004481
FigureS2 e	Frequency of myeloid cells (CD11b+), B cells, T cells in PB of Trmt6-/- and Trmt6+/+ mice
		Trmt6+/+					Trmt6-/-						p-value, unpaired parametric Two-tailed t-test
	B cell	42.3	44.5	45.4	42.1	39	13.6	16.6	13.8	18.1	17.6		Trmt6-/- vs. Trmt6+/+（B cell）				<0.000001
	T cell	34.7	34.8	33	33.9	38.4	35	56.1	45.3	50.1	51.4		Trmt6-/- vs. Trmt6+/+（T cell）				0.009219
	Myeloid	21	18	19.8	20.7	16.3	36.9	26.6	39.7	27.7	26.3		Trmt6-/- vs. Trmt6+/+（Myeloid）				0.003338
FigureS2 f	The count of white biood cells 1 week after polyI:C injection
		Trmt6+/+	Trmt6-/-		p-value, unpaired parametric Two-tailed t-test
		8.02	5.79		Trmt6-/- vs. Trmt6+/+				0.000975
		10.99	3.79
		8.74	7.19
		11.18	5.18
		10.85	6.05
FigureS2 g	The count of lymphocytes 1 week after polyI:C injection
		Trmt6+/+	Trmt6-/-		p-value, unpaired parametric Two-tailed t-test
		3.68	1.56		Trmt6-/- vs. Trmt6+/+				0.0011
		5.12	1.19
		6.99	3.21
		6.42	1.69
		5.53	2.87
FigureS2 h	The count of platelets 1 week after polyI:C injection
		Trmt6+/+	Trmt6-/-		p-value, unpaired parametric Two-tailed t-test
		4.4	10.36		Trmt6-/- vs. Trmt6+/+				<0.0001
		6.3	9.77
		4.99	12.17
		5.02	10.45
		5.64	11.69
FigureS2 i	The count of Neutrophils 1 week after polyI:C injection
		Trmt6+/+	Trmt6-/-		p-value, unpaired parametric Two-tailed t-test
		0.86	3.51		Trmt6-/- vs. Trmt6+/+				0.006
		1.8	2.05
		2.13	2.88
		1.55	2.73
		1.9	3.02

## Sheet: Figure S3
FigureS3 a	Frequency of the cell cycle distribution in Trmt6-/- and Trmt6+/+ LSKs are shown
		Trmt6+/+				Trmt6-/-						p-value, unpaired parametric Two-tailed t-test
	GO	82.6	77.8	75.6	79.8	62.1	61.5	59.6	54.1	57		Trmt6-/- vs. Trmt6+/+（G0）				3.2e-05
	G1	6.06	7.46	7.16	6.96	15.7	14.8	15.7	20.1	19.4		Trmt6-/- vs. Trmt6+/+（G1）				8.2e-05
	S-G2-M	8.59	11.6	11.9	10.7	18.2	19.4	19.6	22	21.2		Trmt6-/- vs. Trmt6+/+（S-G2-M）				3.5e-05
FigureS3 c	survival curve of Trmt6-/- and Trmt6+/+mice following sequential 5-FU treatment
	Days after 5-FU	Trmt6+/+	Trmt6-/-		p-value,Log-rank (Mantel-Cox) test
	2	1			Trmt6-/- vs. Trmt6+/+		<0.0001
	3	1
	4	1
	5	1
	10	1
	11	1
	11	1
	11	1
	14	0
	14	0
	14	0
	14	0
	14	0
	14	0
	14	0
	14	0
	14	0
	14	0
	14	0
	14	0
	14	0
	14	0
	14	0
	1		1
	1		1
	2		1
	2		1
	3		1
	3		1
	3		1
	3		1
	4		1
	4		1
	5		1
	6		1
	6		1
	6		1
	7		1
	7		1
	11		1
FigureS3 d	Whole bone-marrow cellularity of Trmt6-/- and Trmt6+/+ mice
		Trmt6+/+	Trmt6-/-		p-value, unpaired parametric Two-tailed t-test
		151	113		Trmt6-/- vs. Trmt6+/+				0.0002
		149	87.7
		155	53.9
		139	67.9
		143	73.4
FigureS3 e	Proportion of LT, ST, MPP2, MPP3, MPP4 in the bone marrow of mice 4 weeks after polyI:C injection
		Trmt6+/+					Trmt6-/-						p-value, unpaired parametric Two-tailed t-test
	LT	0.0097	0.0124	0.0112	0.013	0.0111	0.0012	0.0054	0.0043	0.0073	0.0003		Trmt6-/- vs. Trmt6+/+（LT）				0.0006
	ST	0.0409	0.047	0.0367	0.0337	0.0325	0.0001	0.0016	0.0025	0.0024	0.003		Trmt6-/- vs. Trmt6+/+（ST）				<0.000001
	MPP2	0.0207	0.0222	0.0193	0.0202	0.0131	0.0081	0.0244	0.0306	0.0167	0.0142		Trmt6-/- vs. Trmt6+/+（MPP2）				0.94537
	MPP3	0.1139	0.0967	0.0877	0.0621	0.0473	0.016	0.0479	0.054	0.0184	0.0199		Trmt6-/- vs. Trmt6+/+（MPP3）				0.008361
	MPP4	0.0527	0.0371	0.0293	0.0372	0.0257	0.0025	0.0234	0.0187	0.0001	0.0009		Trmt6-/- vs. Trmt6+/+（MPP4）				0.003831
FigureS3 f	Sorted Trmt6+/+ and Trmt6-/- mice (CD45.2+) LT-HSC were mixed with CD45.1+ bone marrow cells and transplanted into recipient mice (CD45.1+), and the percentage of CD45.2+ cells in the peripheral blood was examined at 4-16 weeks
	weeks after transplantation	Trmt6+/+					Trmt6-/-						p-value, unpaired parametric Two-tailed t-test
	4	50.1	38.6	41.9	47.7	45.1	27.5	36.3	34.3	29.7	28.4		Trmt6-/- vs. Trmt6+/+（4）				0.001014
	8	52.3	42.5	45.8	57.3	48.9	14.6	13.4	15.8	18.6	20.3		Trmt6-/- vs. Trmt6+/+（8）				3e-06
	12	50.1	42.4	46.5	55.8	47.8	4.5	5.6	7.6	10.4	6.2		Trmt6-/- vs. Trmt6+/+（12）				<0.000001
	16	52.2	43.6	45.3	55.3	48.2	2.3	3.2	7.1	5.6	4.1		Trmt6-/- vs. Trmt6+/+（16）				<0.000001
FigureS3 g	Proportion of donor-derived (CD45.2+) cells in LT-HSC at 16 weeks post-transplantation
		Trmt6+/+	Trmt6-/-		p-value, unpaired parametric Two-tailed t-test
		55.2	7.9		Trmt6-/- vs. Trmt6+/+				<0.0001
		45.3	5.4
		49.2	2.1
		56.1	0
		40.5	0
FigureS3 h	Survival curve of Mx1-Cre;Trmt6fl/fl (Trmt6-/-) mice and control mice after polyI:C injection
	Days after polyI:C	Trmt6+/+	Trmt6-/-		p-value,Log-rank (Mantel-Cox) test
	56	0			Trmt6-/- vs. Trmt6+/+		<0.0001
	56	0
	56	0
	56	0
	56	0
	56	0
	56	0
	56	0
	56	0
	56	0
	56	0
	56	0
	56	0
	56	0
	56	0
	56	0
	56	0
	56	0
	56	0
	26		1
	28		1
	30		1
	35		1
	35		1
	38		1
	40		1
	42		1
	42		1
	45		1
	49		1
	49		1
	50		1
	54		1
	56		1
	57		1
FigureS3 j	survival curve of Trmt6-/- and Trmt6+/+ mice following 4Gy irradiated
	Days after IR	Trmt6+/+	Trmt6-/-		p-value,Log-rank (Mantel-Cox) test
	12	0			Trmt6-/- vs. Trmt6+/+		<0.0001
	12	0
	12	0
	12	0
	12	0
	12	0
	12	0
	12	0
	12	0
	12	0
	12	0
	12	0
	12	0
	12	0
	12	0
	12	0
	2		1
	3		1
	3		1
	4		1
	5		1
	5		1
	5		1
	6		1
	6		1
	7		1
	7		1
	7		1
	7		1
	8		1
	9		1
	9		1
FigureS3 k	Percentage of donor-derived B cells at the indicated time points in the first competitive transplantation
	weeks after 1st transplantation	Trmt6+/+				Trmt6-/-						p-value, unpaired parametric Two-tailed t-test
	4	42.3	37.7	64.4	37	42.8	37.3	50.7	46.6	38.8		Trmt6-/- vs. Trmt6+/+（4）				0.748507
	8	52.1	52.8	73.7	60.4	26.6	30.1	41.2	41.9	36.3		Trmt6-/- vs. Trmt6+/+（8）				0.003165
	12	55.7	52.3	78.3	61.6	16.1	15.5	20.4	24.4	23.3		Trmt6-/- vs. Trmt6+/+（12）				0.000118
	16	62.6	59.5	86.9	65.6	5.04	8.82	6.82	7.82	8.62		Trmt6-/- vs. Trmt6+/+（16）				1.1e-05
	20	70.5	57.8	88.6	66.3	2.9	7.67	4.57	5.64	3.96		Trmt6-/- vs. Trmt6+/+（20）				9e-06
FigureS3 l	Percentage of donor-derived T cells at the indicated time points in the first competitive transplantation
	weeks after 1st transplantation	Trmt6+/+				Trmt6-/-						p-value, unpaired parametric Two-tailed t-test
	4	26	35.9	26.4	23.8	23.8	18.4	31	30.8	20.3		Trmt6-/- vs. Trmt6+/+（4）				0.431042
	8	20.2	27.2	21.1	21.3	8.21	12.1	13.6	20.7	15.6		Trmt6-/- vs. Trmt6+/+（8）				0.017677
	12	32.6	29.1	55	39.2	8.62	8.08	12.5	20	18.7		Trmt6-/- vs. Trmt6+/+（12）				0.003161
	16	32.8	35	56.5	45.3	4.98	7.36	7.52	16.4	13.3		Trmt6-/- vs. Trmt6+/+（16）				0.000501
	20	35.2	31.2	59.9	47.3	3.43	6.14	6.17	11.8	9.5		Trmt6-/- vs. Trmt6+/+（20）				0.000504
FigureS3 m	Percentage of donor-derived myeloid cells at the indicated time points in the first competitive transplantation
	weeks after 1st transplantation	Trmt6+/+				Trmt6-/-						p-value, unpaired parametric Two-tailed t-test
	4	62.6	57.4	86.5	69.5	63.8	41.9	73.8	75.7	66.7		Trmt6-/- vs. Trmt6+/+（4）				0.616561
	8	64.1	65	83.5	71.7	3.61	11.9	2.68	5.06	3.62		Trmt6-/- vs. Trmt6+/+（8）				1e-06
	12	69.6	69.7	97.5	71.8	0.46	2.27	0	0.61	0		Trmt6-/- vs. Trmt6+/+（12）				4e-06
	16	70.8	71.3	98	70.5	0.36	2.72	0	2.1	0		Trmt6-/- vs. Trmt6+/+（16）				4e-06
	20	69	65.9	97.3	80.2	2.58	4.76	0.12	4.05	0.077		Trmt6-/- vs. Trmt6+/+（20）				6e-06
FigureS3 n	Percentage of donor-derived B cells at the indicated time points in the secondary competitive transplantation
	weeks after 2nd transplantation	Trmt6+/+					Trmt6-/-						p-value, unpaired parametric Two-tailed t-test
	4	63	62.2	49.9	55.3	55.9	9.15	17	6.78	6.63	13.8		Trmt6-/- vs. Trmt6+/+（4）				<0.000001
	8	59.3	53.5	53	51.9	61.3	6.53	7.79	13	10.1	19.3		Trmt6-/- vs. Trmt6+/+（8）				<0.000001
	12	47.6	52.1	54.8	49.3	59.2	6.68	8.39	12.6	17.4			Trmt6-/- vs. Trmt6+/+（12）				3e-06
	16	48.1	59.3	58.7	53.2	59.6	8.8	11.3	10	20.6			Trmt6-/- vs. Trmt6+/+（16）				5e-06
FigureS3 o	Percentage of donor-derived T cells at the indicated time points in the secondary competitive transplantation
	weeks after 2nd transplantation	Trmt6+/+					Trmt6-/-						p-value, unpaired parametric Two-tailed t-test
	4	78.6	52	56.5	48	57.1	44.4	23.8	14.3	21.4	20		Trmt6-/- vs. Trmt6+/+（4）				0.001864
	8	36.5	31.6	35	19.9	40.1	1.89	2.43	3	9.59	14.7		Trmt6-/- vs. Trmt6+/+（8）				0.000275
	12	18.9	29.7	34.1	22.7	38.3	5.23	1.6	1.53	19.9			Trmt6-/- vs. Trmt6+/+（12）				0.005976
	16	20.4	32.6	36.7	25.5	39.5	4.44	1.32	3.58	22.3			Trmt6-/- vs. Trmt6+/+（16）				0.005596
FigureS3 p	Percentage of donor-derived myeloid cells at the indicated time points in the secondary competitive transplantation
	weeks after 2nd transplantation	Trmt6+/+					Trmt6-/-						p-value, unpaired parametric Two-tailed t-test
	4	58.2	57.1	47	55.1	55.9	6.19	6.38	8.07	5.43	13		Trmt6-/- vs. Trmt6+/+（4）				<0.000001
	8	66.5	56.2	51.8	52.6	68.2	5.18	5.92	3.17	24.5	13.5		Trmt6-/- vs. Trmt6+/+（8）				1.5e-05
	12	57.9	60.3	58.2	51.3	63.6	3.29	17.5	2.26	23.6			Trmt6-/- vs. Trmt6+/+（12）				4.2e-05
	16	60.9	67.3	67	62.3	63.5	2.09	23.5	2.09	25.5			Trmt6-/- vs. Trmt6+/+（16）				5.4e-05

## Sheet: Figure S5
Figure S5 a	Median ﬂuorescence intensity analysis of p-S6 levels in the LSKs of Trmt6-/- and Trmt6+/+ mice
		Trmt6+/+	Trmt6-/-		p-value, unpaired parametric Two-tailed t-test
		4938	7388		Trmt6-/- vs. Trmt6+/+				<0.0001
		4424	7006
		5088	7232
		4851
Figure S5 b	Median ﬂuorescence intensity analysis of FCS levels in the HSC of Trmt6-/- and Trmt6+/+ mice
		Trmt6+/+	Trmt6-/-		p-value, unpaired parametric Two-tailed t-test
		93.57	110.93		Trmt6-/- vs. Trmt6+/+				0.0057
		93.59	97.65
		94.84	114.07
		95.2	101.77
		94.57	103.9
Figure S5 c	Median ﬂuorescence intensity analysis of DCF levels in the HSC of Trmt6-/- and Trmt6+/+ mice
		Trmt6+/+	Trmt6-/-		p-value, unpaired parametric Two-tailed t-test
		1364	3514		Trmt6-/- vs. Trmt6+/+				0.0003
		1088	1980
		1335	3554
		1025	3006
		1283	2858
Figure S5 d	Median ﬂuorescence intensity analysis of Tracker Deep Red633 levels in the HSC of Trmt6-/- and Trmt6+/+ mice
		Trmt6+/+	Trmt6-/-		p-value, unpaired parametric Two-tailed t-test
		10746	8444		Trmt6-/- vs. Trmt6+/+				0.0007
		10779	7211
		9596	6727
		13535	7601
		11997	7013
Figure S5 e	Proportion of Annexin V+ cells of Trmt6-/- and Trmt6+/+ mice one week after polyI:C injection
		Trmt6+/+					Trmt6-/-						p-value, unpaired parametric Two-tailed t-test
	Lin+	1.5	0.2	0.3	0.7	1.7	5.8	8.3	10.7	15.1	9.5		Trmt6-/- vs. Trmt6+/+（Lin+）				0.000432
	HSC	0.1	0.2	0.3	0.7	0.9	0.5	0.2	0.4	0.7	0.8		Trmt6-/- vs. Trmt6+/+（HSC）				0.680207
Figure S5 f	The relative protein levels of LKB1, AMPK, GSK3β, REDD1and RHEB in Trmt6-/- LT-HSCs vs. Trmt6+/+ LT-HSCs are shown
		Trmt6+/+			Trmt6-/-				p-value, unpaired parametric Two-tailed t-test
	LKB1	1.1	0.91	1.2	0.92	1.23	0.8		Trmt6-/- vs. Trmt6+/+（LKB1）				0.60311
	AMPK	0.8	1.2	1.1	1.23	1.15	1.01		Trmt6-/- vs. Trmt6+/+（AMPK）				0.51734
	GSK3β	0.91	0.99	1.2	0.99	1.3	1.03		Trmt6-/- vs. Trmt6+/+（GSK3β）				0.603385
	REDD1	1.01	1.1	1.05	1.01	1.3	0.93		Trmt6-/- vs. Trmt6+/+（REDD1）				0.828553
	RHEB	0.85	1.2	1.04	0.99	1.4	1.1		Trmt6-/- vs. Trmt6+/+（Rheb）				0.448593
Figure S5 g	TSC1 protein expression in Trmt6+/+ and Trmt6-/- HSPCs
	TSC1				Actin
Figure S5 h	Median ﬂuorescence intensity analysis of TSC1 levels in the LSKs of Trmt6-/- and Trmt6+/+ mice
		Trmt6+/+	Trmt6-/-		p-value, unpaired parametric Two-tailed t-test
		385	361		Trmt6-/- vs. Trmt6+/+				0.0184
		460	281
		400	329
		432

## Sheet: Figure S7
Figure S7 c	Protein levels of TSC1 were quantified by immunoblotting. Representative data of two independent experiments are shown
	TSC1			Actin
figure S7 d	LT-HSCs were sorted from (B) and assessed by the CFU assays. Colonies were counted 12 days later
		Trmt6+/+					Trmt6-/-
	Control	80	83	90	78	87	15	20	28	30	19
	TSC1-WT	54	59	55	63	68	35	41	39	48	45
	TSC1-Mut	54	71	67	65	57	65	49	53	59	62
	p-value, one-way ANOVA,Dunnett's multiple comparisons test
	Trmt6+/+-control vs. Trmt6-/--control			<0.0001
	Trmt6+/+-control vs. Trmt6+/+-TSC1-WT			<0.0001
	Trmt6+/+-control vs. Trmt6+/+-TSC1-Mut			<0.0001
	Trmt6-/--control vs. Trmt6-/--TSC1-WT			0.0002
	Trmt6-/--control vs. Trmt6-/--TSC1-Mut			<0.0001
	Trmt6-/--TSC1-WT vs. Trmt6-/--TSC1-Mut			0.0014

## Sheet: Figure S8
Figure S8 a	Western blot assay for sh-Trmt61a knockdown efficiency
	TRMT61A		Actin
Figure S8 c	The percentage of GFP+ (sh-Trmt61a or control lentivirus infected HSCs) cells in the peripheral blood was examined at 4-16 weeks
	weeks after transplantation	control					sh-Trmt61a						p-value, unpaired parametric Two-tailed t-test
	4	38.2	35.6	33.8	33.5	36.3	25.3	24.5	30.3	27.6	26.9		Trmt6-/- vs. Trmt6+/+（4）				0.000198
	8	43.2	40.7	41.3	36.5	38.2	20.5	18.7	25.7	22.5	21.6		Trmt6-/- vs. Trmt6+/+（8）				4e-06
	12	42.1	40.8	39.6	35.3	36.8	13.2	15.5	10.9	10.2	12.3		Trmt6-/- vs. Trmt6+/+（12）				<0.000001
	16	40.8	41.6	39.1	37.2	36.1	8.9	10.5	7.6	3.2	5.9		Trmt6-/- vs. Trmt6+/+（16）				<0.000001
Figure S8 d	The percentage of GFP+ cells in LT-HSC was detected 16 weeks after transplantation
		control	sh-Trmt61a		p-value, unpaired parametric Two-tailed t-test
		40.5	11.5		sh-Trmt61a vs. control				<0.0001
		35.6	9.7
		39.2	12.1
		37.6	5.6
		37.9	8.9
Figure S8 e	Median ﬂuorescence intensity of p-S6 in GFP+ (sh-Trmt61a or control lentivirus infected HSCs) LT-HSCs in vivo
		control	sh-Trmt61a		p-value, unpaired parametric Two-tailed t-test
		1055	2401		sh-Trmt61a vs. control				0.0018
		1352	1726
		1187	1685
		1217	1657
		1169	1873
Figure S8 f	Median ﬂuorescence intensity of TSC1 in GFP+ (sh-Trmt61a or control lentivirus infected HSCs) LT-HSCs in vivo
		control	sh-Trmt61a		p-value, unpaired parametric Two-tailed t-test
		4054	3698		sh-Trmt61a vs. control				0.0067
		3910	3652
		3846	3531
		4673	3456
		4396	3596
Figure S8 g	Dot-blot analysis of changes in tRNA m1A modification levels in GFP+ cells in LSK 4 days after infected sh-Trmt61a or control lentiviral
	m1A			Methylene blue

## Sheet: Figure S9
Figure S9 a	Frequency of B cells, T cells, myeloid cells (CD11b+) in PB of Trmt6-/- and Trmt6+/+ mice after mTOR inhibitor rapamycin treatment in vivo
		Trmt6+/+-Vehicle					Trmt6+/+-Rapamycin					Trmt6-/--Vehicle					Trmt6-/--Rapamycin
	B cell	58.9	55.8	70.2	65.5	60.3	52.3	53.9	57.6	55.8	49.2	38.6	25.4	39.4	30.8	33.5	49	57.7	58.2	54.7	53.6
	T cell	25.2	29.7	20.8	23.2	27.1	30.2	28.9	27.2	29.4	33.5	34.7	43	33.2	38.2	35.9	26.8	27.7	27.8	29.4	28.3
	Myeloid	15.3	14.2	8.61	16.5	14.9	16.7	15.9	14.9	13.7	15.2	25.4	31	26.2	27.9	26.8	23.8	14.8	12.9	15.9	16.3
	p-value, one-way ANOVA,Dunnett's multiple comparisons test							p-value, one-way ANOVA,Dunnett's multiple comparisons test							p-value, one-way ANOVA,Dunnett's multiple comparisons test
	Trmt6-/-- Vehicle vs. Trmt6+/+-Vehicle (B cell)					<0.0001		Trmt6-/-- Vehicle vs. Trmt6+/+-Vehicle (T cell)					<0.0001		Trmt6-/-- Vehicle vs. Trmt6+/+-Vehicle (Myeloid)					<0.0001
	Trmt6-/--Vehicle vs. Trmt6-/-- Rapamycin (B cell)					<0.0001		Trmt6-/--Vehicle vs. Trmt6-/-- Rapamycin (T cell)					0.0004		Trmt6-/--Vehicle vs. Trmt6-/-- Rapamycin (Myeloid)					<0.0001
	Trmt6+/+-Vehicle vs. Trmt6-/-- Rapamycin (B cell)					0.0601		Trmt6+/+-Vehicle vs. Trmt6-/-- Rapamycin (T cell)					0.3128		Trmt6+/+-Vehicle vs. Trmt6-/-- Rapamycin (Myeloid)					0.3039
Figure S9 b	Frequency of B cells, T cells, myeloid cells (CD11b+) in spleen of Trmt6-/- and Trmt6+/+ mice after mTOR inhibitor rapamycin treatment in vivo
		Trmt6+/+-Vehicle					Trmt6+/+-Rapamycin					Trmt6-/--Vehicle					Trmt6-/--Rapamycin
	B cell	52.1	48.1	58	52.7	48.4	48.5	50.1	53.5	45.8	47.2	37.2	33.3	30.2	35.5	36	46.6	49.9	45.4	45.8	50.1
	T cell	34.4	39.5	28.3	30.6	33.5	37.2	32.3	30.2	35.5	36	38.2	43.9	41.3	30.8	36.1	38.7	30.7	39.9	35.9	29.1
	Myeloid	12.7	10.2	13.2	16.1	17.8	13.7	12.6	15.3	16.5	11.1	23.6	20.8	27.8	31.2	26.5	12.5	16.7	13.7	16.3	18.5
	p-value, one-way ANOVA,Dunnett's multiple comparisons test							p-value, one-way ANOVA,Dunnett's multiple comparisons test							p-value, one-way ANOVA,Dunnett's multiple comparisons test
	Trmt6-/-- Vehicle vs. Trmt6+/+-Vehicle (B cell)					<0.0001		Trmt6-/-- Vehicle vs. Trmt6+/+-Vehicle (T cell)					0.2256		Trmt6-/-- Vehicle vs. Trmt6+/+-Vehicle (Myeloid)					<0.0001
	Trmt6-/--Vehicle vs. Trmt6-/-- Rapamycin (B cell)					<0.0001		Trmt6-/--Vehicle vs. Trmt6-/-- Rapamycin (T cell)					0.5227		Trmt6-/--Vehicle vs. Trmt6-/-- Rapamycin (Myeloid)					0.0001
	Trmt6+/+-Vehicle vs. Trmt6-/-- Rapamycin (B cell)					0.1022		Trmt6+/+-Vehicle vs. Trmt6-/-- Rapamycin (T cell)					0.886		Trmt6+/+-Vehicle vs. Trmt6-/-- Rapamycin (Myeloid)					0.7516
Figure S9 c	Frequency of ST-HSCs, MPP2, MPP3 and MPP4 in BM cells are shown after mTOR inhibitor rapamycin treatment in vivo
		Trmt6+/+-vehicle					Trmt6+/+-Rapamycin					Trmt6-/--Vehicle					Trmt6-/--Rapamycin
	ST	0.0184	0.0159	0.0147	0.0194	0.0413	0.0179	0.0266	0.0282	0.0248	0.0262	0.0365	0.059	0.0657	0.01609	0.0571	0.031	0.0391	0.0351	0.0297	0.0394
	MPP2	0.0028	0.0018	0.0017	0.0027	0.0019	0.0033	0.0051	0.0035	0.0033	0.0058	0.2832	0.2877	0.2544	0.4111	0.2815	0.2921	0.0101	0.0356	0.0934	0.0966
	MPP3	0.0152	0.0135	0.0155	0.0212	0.0371	0.0196	0.0266	0.0278	0.0225	0.0292	0.3089	0.3871	0.3988	0.5498	0.3931	0.2882	0.0231	0.0596	0.1123	0.1332
	MPP4	0.1135	0.113	0.1226	0.12	0.1351	0.1465	0.1677	0.1357	0.1571	0.1635	0.5593	0.702	0.7867	0.3322	0.6983	0.5221	0.2596	0.198	0.3079	0.2963
	p-value, one-way ANOVA,Dunnett's multiple comparisons test							p-value, one-way ANOVA,Dunnett's multiple comparisons test							p-value, one-way ANOVA,Dunnett's multiple comparisons test							p-value, one-way ANOVA,Dunnett's multiple comparisons test
	Trmt6-/-- Vehicle vs. Trmt6+/+-Vehicle (ST)					0.0121		Trmt6-/-- Vehicle vs. Trmt6+/+-Vehicle (MPP2)					<0.0001		Trmt6-/-- Vehicle vs. Trmt6+/+-Vehicle (MPP3)					<0.0001		Trmt6-/-- Vehicle vs. Trmt6+/+-Vehicle (MPP4)					<0.0001
	Trmt6-/--Vehicle vs. Trmt6-/-- Rapamycin (ST)					0.2942		Trmt6-/--Vehicle vs. Trmt6-/-- Rapamycin (MPP2)					0.0004		Trmt6-/--Vehicle vs. Trmt6-/-- Rapamycin (MPP3)					<0.0001		Trmt6-/--Vehicle vs. Trmt6-/-- Rapamycin (MPP4)					0.0013
	Trmt6+/+-Vehicle vs. Trmt6-/-- Rapamycin (ST)					0.2443		Trmt6+/+-Vehicle vs. Trmt6-/-- Rapamycin (MPP2)					0.0511		Trmt6+/+-Vehicle vs. Trmt6-/-- Rapamycin (MPP3)					0.0707		Trmt6+/+-Vehicle vs. Trmt6-/-- Rapamycin (MPP4)					0.0296
Figure S9 d	Frequency of the cell cycle distribution in Trmt6-/- and Trmt6+/+ LSKs are shown after mTOR inhibitor rapamycin treatment in vivo
		Trmt6+/+-Vehicle					Trmt6+/+-Rapamycin					Trmt6-/--Vehicle					Trmt6-/--Rapamycin
	G0	79.3	72.5	79.2	79	79.8	76.5	80.2	76.1	80.1	78.7	62.1	63.4	58.3	57.1	65.3	73.8	74.2	77.5	73.1	75.3
	G1	13.8	18.6	12.9	12.8	12.1	13.2	7.87	13.6	8.65	7.48	27.4	24.2	29.3	29.9	23.2	13.3	14.6	10.6	15.2	13.4
	S-G2-M	6.77	8.93	7.78	8.18	8.09	9.7	11.3	9.83	10.5	12.1	9.96	11.7	11.4	12.5	10.5	11.9	10.9	11.4	11.2	10.8
	p-value, one-way ANOVA,Dunnett's multiple comparisons test							p-value, one-way ANOVA,Dunnett's multiple comparisons test							p-value, one-way ANOVA,Dunnett's multiple comparisons test
	Trmt6-/-- Vehicle vs. Trmt6+/+-Vehicle (G0)					<0.0001		Trmt6-/-- Vehicle vs. Trmt6+/+-Vehicle (G1)					<0.0001		Trmt6-/-- Vehicle vs. Trmt6+/+-Vehicle (S-G2-M)					<0.0001
	Trmt6-/--Vehicle vs. Trmt6-/-- Rapamycin (G0)					<0.0001		Trmt6-/--Vehicle vs. Trmt6-/-- Rapamycin (G1)					<0.0001		Trmt6-/--Vehicle vs. Trmt6-/-- Rapamycin (S-G2-M)					>0.9999
	Trmt6+/+-Vehicle vs. Trmt6-/-- Rapamycin (G0)					0.1784		Trmt6+/+-Vehicle vs. Trmt6-/-- Rapamycin (G1)					0.966		Trmt6+/+-Vehicle vs. Trmt6-/-- Rapamycin (S-G2-M)					<0.0001
Figure S9 e	Median ﬂuorescence intensity analysis of p-S6 levels in the LSKs of Trmt6-/- and Trmt6+/+ mice after mTOR inhibitor rapamycin treatment in vivo
		Trmt6+/+		Trmt6-/-			p-value, one-way ANOVA,Dunnett's multiple comparisons test
		Vehicle	Rapa	Vehicle	Rapa		Trmt6-/-- Vehicle vs. Trmt6+/+-Vehicle					0.0004
		261	295	471	394		Trmt6-/--Vehicle vs. Trmt6-/-- Rapamycin					0.0072
		270	267	491	372		Trmt6+/+-Vehicle vs. Trmt6-/-- Rapamycin					0.0706
		258	210	605	322

[truncated: 1 more sheets: Figure S10]
